# Supplementary material for: From Affective Experience to Motivated Action: Tracking Reward-Seeking and Punishment-Avoidant Behaviour in Real-Life
Source: PLoS One. 2015 Jun 18;10(6):e0129722. doi: 10.1371/journal.pone.0129722 (PMC4472779; doi:10.1371/journal.pone.0129722)
Supplement: S1 Dataset — (XLS) [file pone.0129722.s001.xls]

## Sheet: Sheet1
subjnr	dayno	beepno	siaangnm	idtw	rang	posture	paw	naw	beepcode
91	1	2	4	9	1	1	1.9975	2.70167	9112
91	1	3	2	9	1	2	2.7975	0.863333	9113
91	1	4	4	9	1	2	2.1775	2.06167	9114
91	1	5	3	9	1		1.435	1.75167	9115
91	1	6	6	9	1	1	2.59	0.65	9116
91	1	7	4	9	1	2	2.9775	0.65	9117
91	1	8	1	9	1	2	1.4275	0.65	9118
91	1	9	7	9	1	2	4.5875	0.65	9119
91	1	10	7	9	1	1	3.995	0.65	9120
91	2	1	6	9	1	1	2.5	0.65	9121
91	2	2	6	9	1	1	3.7525	0.65	9122
91	2	3	4	9	1	1	3.3975	0.95	9123
91	2	4	4	9	1	2	3.605	0.99	9124
91	2	5	5	9	1	3	3.045	1.25667	9125
91	2	6	6	9	1		3.6075	0.76	9126
91	2	7	4	9	1	3	4.62	0.65	9127
91	2	8	4	9	1	1	3.22	1.42667	9128
91	2	9	7	9	1	3	3.605	0.65	9129
91	2	10	7	9	1	2	4.4125	0.65	9130
91	3	1	7	9	1	1	3.7525	0.65	9131
91	3	3	4	9	1	3	3.22	0.65	9133
91	3	4	4	9	1	3	3.6375	0.65	9134
91	3	5	5	9	1	3	3.8175	0.65	9135
91	3	6	3	9	1	3	3.22	0.97	9136
91	3	7	4	9	1	3	3.22	0.65	9137
91	3	8	4	9	1	3	2.5975	1.745	9138
91	3	9	7	9	1	3	2.2425	1.21667	9139
91	3	10	7	9	1	2	3.3975	0.65	9140
91	4	1	4	9	1	1	3.22	1.15	9141
91	4	3	5	9	1	3	2.21	0.99	9143
91	4	4	4	9	1	3	1.435	1.75	9144
91	4	5	6	9	1	3	1.435	1.75833	9145
91	4	6	4	9	1	3	1.4275	1.645	9146
91	4	7	4	9	1	3	1.435	2.63333	9147
91	4	8	7	9	1	3	2.0575	2.52333	9148
91	4	9	7	9	1	3	2.3875	1.11833	9149
91	4	10	7	9	1	2	3.22	0.65	9150
91	5	1	4	9	1	2	1.645	2.19333	9151
91	5	2	4	9	1	3	2.5975	1.60833	9152
91	5	3	7	9	1	3	3.22	0.65	9153
91	5	4	7	9	1	3	3.22	0.65	9154
91	5	5	7	9	1	3	3.845	0.768333	9155
91	5	6	5	9	1		2.2725	1.645	9156
91	5	7	4	9	1	3	0.805	2.17667	9157
92	1	1	4	9	2	2	4.2025	0.65	9211
92	1	2	7	9	2	3	4.0275	0.65	9212
92	1	3	6	9	2	3	2.865	0.65	9213
92	1	4	5	9	2	3	4.6225	0.65	9214
92	1	5	6	9	2	3	4.6225	0.65	9215
92	1	6	7	9	2	3		0.65	9216
92	1	7	5	9	2	2	4.4125	0.65	9217
92	1	8	6	9	2	3	3.8175	0.65	9218
92	1	9	5	9	2	4	3.1625	0.65	9219
92	1	10	6	9	2	2	3.7825	0.65	9220
92	2	1	6	9	2	2	3.785	0.76	9221
92	2	2	6	9	2	3	3.64	1.11833	9222
92	2	3	5	9	2	3	3.015	1.89333	9223
92	2	4	6	9	2	7	3.43	0.763333	9224
92	2	5	6	9	2	3	3.5225	0.65	9225
92	2	7	7	9	2	3	2.5975	0.763333	9227
92	2	8	6	9	2	3	4.2025	0.65	9228
92	2	9	6	9	2	3	4.62	0.65	9229
92	2	10	6	9	2	3	3.22	1.08333	9230
92	3	1	6	9	2	3	3.8175	0.65	9231
92	3	2	7	9	2	4	2.8075	1.29	9232
92	3	3	5	9	2		3.8175	0.763333	9233
92	3	4	4	9	2	4	1.645	0.65	9234
92	3	5	6	9	2	3	2.2425	1.10333	9235
92	3	6	6	9	2	3	1.435	1.21667	9236
92	3	7	7	9	2	2	1.16	0.99	9237
92	3	8	7	9	2	2	2.565	0.99	9238
92	3	9	6	9	2	3	2.985	1.07667	9239
92	3	10	5	9	2	1	2.1775	0.65	9240
92	4	2	6	9	2	7	4.83	0.65	9242
92	4	3	6	9	2	3	3.5275	0.65	9243
92	4	4	6	9	2	3	4.6225	0.65	9244
92	4	5	6	9	2	3	2.695	0.763333	9245
92	4	7	4	9	2	3	2.5975	0.763333	9247
92	4	8	7	9	2	3	4.2025	0.65	9248
92	4	9	7	9	2	2	4.62	0.65	9249
92	4	10	6	9	2	3	3.3625	0.65	9250
92	5	1	7	9	2	3	3.2225	0.763333	9251
92	5	2	7	9	2	3	3.2275	0.65	9252
92	5	4	6	9	2	2	4.4125	0.65	9254
92	5	5	5	9	2	3	4.83	0.65	9255
92	5	6	7	9	2	3	4.0275	0.65	9256
92	5	7	7	9	2	3	3.9925	0.65	9257
92	5	8	7	9	2	3	4.4125	0.65	9258
92	5	9	7	9	2	2	4.2025	0.65	9259
92	5	10	6	9	2	1	3.96	0.65	9260
531	1	3	7	53	1	2	4.2025	0.65	53113
531	1	4	7	53	1	4	4.7975	0.65	53114
531	1	5	7	53	1	4	5.1025	0.65	53115
531	1	6	7	53	1	2	3.0175	1.005	53116
531	1	7	7	53	1	5	2.985	0.65	53117
531	1	8	7	53	1	2	2.315	0.99	53118
531	1	10	7	53	1	2	1.3375	0.98	53120
531	2	1	7	53	1	1	1.96	0.99	53121
531	2	2	7	53	1	1	1.3375	1.345	53122
531	2	3	7	53	1	1	1.96	1.32	53123
531	2	4	7	53	1	3	3.22	0.98	53124
531	2	6	7	53	1	3	5.215	0.65	53126
531	2	8	7	53	1	2	4.59	0.65	53128
531	2	9	7	53	1	2	3.8175	0.65	53129
531	3	2	7	53	1	1	1.87	0.65	53132
531	3	3	7	53	1	1	3.43	0.99	53133
531	3	5	7	53	1	1	4.4725	2.02	53135
531	3	6	7	53	1	3	3.3975	1.45333	53136
531	3	7	6	53	1	3	3.3975	1.225	53137
531	3	8	4	53	1	2	1.855	1.91	53138
531	3	9	7	53	1	2	2.4125	2.47333	53139
531	3	10	7	53	1	2	2.1375	1.335	53140
531	4	1	7	53	1	1	1.87	0.65	53141
531	4	2	7	53	1	1	0.805	0.65	53142
531	4	5	7	53	1	3	4.025	0.65	53145
531	4	6	7	53	1	3	3.43	0.65	53146
531	4	7	7	53	1	2	3.575	0.65	53147
531	4	8	7	53	1	3	3.995	0.65	53148
531	4	9	7	53	1	3	3.22	1.675	53149
531	4	10	7	53	1	2	2.59	1.335	53150
531	5	1	6	53	1	2	3.22	1.005	53151
531	5	2	7	53	1	5	3.4375	0.65	53152
531	5	3	7	53	1	4	3.8825	1.09	53153
531	5	4	3	53	1	2	3.22	1.345	53154
531	5	5	7	53	1	5	2.6875	1.785	53155
531	5	6	7	53	1	4	3.01	1.79333	53156
531	5	7	7	53	1	5	3.0425	1.79333	53157
531	5	8	7	53	1	1	2.38	1.56167	53158
531	5	9	6	53	1	3	2.065	1.335	53159
531	5	10	1	53	1	2	2.4775	1.675	53160
532	1	4	5	53	2	2	3.9625	0.65	53214
532	1	5	7	53	2	1	2.145	1.70333	53215
532	1	8	1	53	2	2	0.805	1.93	53218
532	1	9	4	53	2	1	1.3375	0.95	53219
532	1	10	7	53	2	1	1.9675	0.65	53220
532	2	1	7	53	2	3	2.5975	0.65	53221
532	2	2	7	53	2		3.22	0.65	53222
532	2	3	7	53	2	3	4.2	0.65	53223
532	2	6	7	53	2	3	0.805	1.945	53226
532	2	7	7	53	2	2	5.0075	0.65	53227
532	2	9	7	53	2	3	1.9675	0.65	53229
532	2	10	7	53	2	3	3.22	0.65	53230
532	3	3		53	2	1	0.805	0.65	53233
532	3	5	7	53	2		3.8175	0.65	53235
532	3	8	7	53	2	1	3.22	0.65	53238
532	3	9	7	53	2	3	0.805	2.48	53239
532	3	10	7	53	2	3	3.22	0.99	53240
532	4	2	7	53	2	1	3.22	0.65	53242
532	4	3	7	53	2	2	3.22	0.65	53243
532	4	4	7	53	2	2	3.22	0.65	53244
532	4	9	7	53	2	4	5.425	0.65	53249
532	4	10	7	53	2	2	4.83	0.65	53250
532	5	1	7	53	2	3	4.235	0.65	53251
532	5	2	7	53	2	3	5.0375	0.65	53252
532	5	3	7	53	2	4	4.5925	0.65	53253
532	5	4	7	53	2	3	5.2475	0.65	53254
532	5	5	7	53	2	3	4.83	0.65	53255
532	5	6	7	53	2	1	4.415	0.65	53256
532	5	8	7	53	2	1	4.025	0.65	53258
532	5	9	4	53	2		3.3325	1.05	53259
532	5	10	4	53	2	2	4.1725	1.25	53260
561	1	1	5	56	1	2	4.83	2.09667	56111
561	1	2	6	56	1	3	3.0475	0.881667	56112
561	1	4	6	56	1	3	3.85	2.37333	56114
561	1	5	2	56	1	4	2.4175	2.165	56115
561	1	6	4	56	1	4	3.3975	1.41667	56116
561	1	8	5	56	1	3	3.8175	1.09833	56118
561	1	9	2	56	1	2	3.995	1.2	56119
561	1	10	4	56	1	1	2.77	1.52	56120
561	2	2	4	56	1	2	1.82	2.86333	56122
561	2	3	3	56	1	2	2.625	1.86333	56123
561	2	4	6	56	1	2	2.835	1.42333	56124
561	2	6	4	56	1	2	3.395	1.855	56126
561	2	7	3	56	1	2	3.19	1.3	56127
561	2	8	5	56	1	2	3.3975	1.525	56128
561	2	9	5	56	1	2	1.6075	1.945	56129
561	2	10	6	56	1	2	2.4125	2.21	56130
561	3	1	3	56	1	3	1.61	1.995	56131
561	3	2	5	56	1	3	3.815	2.06333	56132
561	3	3	4	56	1	3	3.01	1.63833	56133
561	3	6	4	56	1	4	3.6075	1.53667	56136
561	3	7	4	56	1	4	3.1875	2.28	56137
561	3	8	1	56	1	2	1.965	2.19	56138
561	3	9	2	56	1	2	1.61	2.96	56139
561	3	10	5	56	1	2	3.395	1.40167	56140
561	4	2	5	56	1	2	3.815	1.3	56142
561	4	3	5	56	1	3	2.77	1.53167	56143
561	4	4	6	56	1	2	3.995	0.988333	56144
561	4	5	5	56	1	3	3.9925	1.41833	56145
561	4	6	5	56	1		3.9925	1.09833	56146
561	4	7	5	56	1		3.0125	1.85667	56147
561	4	8	6	56	1	4	3.7825	1.3	56148
561	4	10	5	56	1	3	3.815	1.19833	56150
561	5	2	5	56	1		4.41	0.988333	56152
561	5	3	6	56	1	3	3.815	1.08333	56153
561	5	4	4	56	1	2	3.9925	0.756667	56154
561	5	5	3	56	1	3	2.2075	1.53333	56155
561	5	6	4	56	1	2	3.3975	1.2	56156
561	5	7	5	56	1	4	2.8	1.30167	56157
561	5	8	2	56	1	4	2.5625	2.015	56158
562	1	1	6	56	2	3	4.0275	1.445	56211
562	1	2	4	56	2	2	3.43	1.34167	56212
562	1	4	4	56	2	3	4.6225	0.868333	56214
562	1	5	2	56	2	4	2.8325	1.22667	56215
562	1	6	5	56	2	2	4.83	0.65	56216
562	1	7	6	56	2	4	5.0075	0.65	56217
562	1	8	4	56	2	3	5.0075	0.65	56218
562	1	10	6	56	2	2	5.0075	0.65	56220
562	2	4	5	56	2	3	4.83	0.65	56224
562	2	6	4	56	2	2	4.2325	0.65	56226
562	2	7	4	56	2	2	4.5875	0.65	56227
562	2	8	4	56	2	3	4.83	0.65	56228
562	2	9	1	56	2	5	3.6075	0.65	56229
562	2	10	6	56	2	2	4.83	0.65	56230
562	3	1	6	56	2	4	4.83	0.65	56231
562	3	2	6	56	2	3	4.83	0.65	56232
562	3	3	6	56	2	3	4.4425	0.65	56233
562	3	5	4	56	2	2	4.83	0.65	56235
562	3	6	5	56	2	3	4.6225	0.756667	56236
562	4	3	4	56	2	3	3.8475	0.65	56243
562	4	4	6	56	2	3	4.62	0.65	56244
562	4	5	6	56	2	3	4.83	0.65	56245
562	4	9	4	56	2	4	4.62	0.768333	56249
562	5	2	5	56	2	3	3.6375	1.10167	56252
562	5	6	4	56	2	2	4.2	0.986667	56256
851	1	2	5	85	1	4	4.1525	0.65	85112
851	1	3	5	85	1	5	5.04	0.65	85113
851	1	4	7	85	1	3	5.425	0.65	85114
851	1	5	6	85	1	4	4.6225	0.65	85115
851	1	6	6	85	1		4.83	0.65	85116
851	1	7	6	85	1	4	5.04	0.65	85117
851	1	9		85	1	3	1.855	2.53333	85119
851	1	10	6	85	1	2	3.6075	0.65	85120
851	2	2	6	85	1	3	4.4125	0.65	85122
851	2	4	6	85	1		5.04	0.65	85124
851	2	5		85	1	3		0.65	85125
851	2	6		85	1	2	4.62	0.65	85126
851	2	10	5	85	1	2	3.3975	1.05	85130
851	3	1	6	85	1	3	3.8175	0.65	85131
851	3	2	6	85	1	2	4.025	0.65	85132
851	3	4	6	85	1	3	4.4125	0.65	85134
851	3	5	6	85	1	3	4.025	0.65	85135
851	3	9	4	85	1	7	4.4125	0.65	85139
851	4	3	6	85	1	2	4.6225	0.65	85143
851	4	4	5	85	1	3	4.025	0.65	85144
851	4	5	5	85	1	2	4.6225	0.65	85145
851	4	6	6	85	1		4.41	0.65	85146
851	4	7	6	85	1		4.83	0.65	85147
851	4	8	6	85	1	3	4.235	0.65	85148
851	4	9	5	85	1	3	3.9925	0.65	85149
851	5	1	6	85	1		4.025	0.65	85151
851	5	2	6	85	1		4.025	0.65	85152
851	5	3	5	85	1		4.025	0.65	85153
851	5	4	6	85	1	4	4.4125	0.65	85154
851	5	7	6	85	1		4.6225	0.65	85157
851	5	8	6	85	1	3	4.025	1.05	85158
851	5	9	5	85	1		3.6075	0.65	85159
852	1	1	6	85	2	1	3.785	0.65	85211
852	1	2	7	85	2	1	4.4125	0.65	85212
852	1	3	6	85	2	4	4.4125	0.65	85213
852	1	6	6	85	2	3	3.6075	0.65	85216
852	1	7	6	85	2		3.6075	0.65	85217
852	1	8	6	85	2	2	3.43	0.65	85218
852	1	9	4	85	2	2	3.995	0.65	85219
852	2	1	6	85	2	4	4.235	0.65	85221
852	2	2	6	85	2		4.415	0.65	85222
852	2	4	6	85	2	3	4.83	0.65	85224
852	2	5	6	85	2	5	4.2325	0.65	85225
852	2	7		85	2	3	4.2025	0.65	85227
852	2	8	6	85	2	3	3.995	0.65	85228
852	2	9	6	85	2	3	3.995	0.65	85229
852	3	1	6	85	2	1	2.6875	0.65	85231
852	3	2	6	85	2	1	4.235	0.65	85232
852	3	3	6	85	2	4	4.6225	0.65	85233
852	3	5	6	85	2		4.4425	0.65	85235
852	3	6	6	85	2		4.0275	0.65	85236
852	3	7	6	85	2		4.41	0.65	85237
852	3	9	6	85	2	4	3.6075	0.65	85239
852	3	10	6	85	2	2	3.6075	0.65	85240
852	4	2	6	85	2	4	4.0275	0.65	85242
852	4	3	6	85	2		4.6525	0.65	85243
852	4	4	6	85	2	5	3.43	0.65	85244
852	4	5	5	85	2	5	3.43	0.65	85245
852	4	6	5	85	2		3.8175	0.65	85246
852	4	9	5	85	2	5	3.43	0.65	85249
852	5	2	6	85	2		4.83	0.65	85252
852	5	3	6	85	2	5	4.6225	0.65	85253
852	5	4	6	85	2		4.6525	0.65	85254
852	5	5		85	2		4.83	0.65	85255
852	5	6		85	2		4.4125	0.65	85256
852	5	8	5	85	2	4	3.6075	0.65	85258
852	5	9	6	85	2		3.815	0.65	85259
861	1	1	4	86	1	3	2.5975	0.65	86111
861	1	2	6	86	1	3	2.775	0.65	86112
861	1	3		86	1	3	3.6075	0.65	86113
861	1	4		86	1	3	2.5975	0.65	86114
861	1	5		86	1	2	1.645	0.65	86115
861	1	6		86	1	3	2.5975	0.65	86116
861	1	7		86	1	3	2.805	0.65	86117
861	1	9	6	86	1	3	2.69	0.65	86119
861	2	1		86	1	2	3.575	0.65	86121
861	2	2		86	1	3	3.575	0.65	86122
861	2	3		86	1	3	2.775	0.65	86123
861	2	5	6	86	1	2	3.395	0.65	86125
861	2	6	4	86	1		3.22	0.65	86126
861	2	7		86	1	4	3.575	0.768333	86127
861	2	8	6	86	1	3	3.1575	0.65	86128
861	2	9	5	86	1	2	3.3975	0.65	86129
861	3	1	5	86	1	2	3.6075	0.65	86131
861	3	2	6	86	1	2	2.835	0.65	86132
861	3	3	5	86	1	4	3.6075	0.65	86133
861	3	4	5	86	1	4	3.22	0.65	86134
861	3	5	6	86	1	4	3.3975	0.65	86135
861	3	6	7	86	1	3	2.775	0.65	86136
861	3	7	7	86	1	4	3.575	0.65	86137
861	3	10	6	86	1		2.5325	0.65	86140
861	4	1	4	86	1	3	2.775	0.65	86141
861	4	3	6	86	1	4	3.575	0.65	86143
861	4	4	4	86	1	4	3.3975	0.65	86144
861	4	5	5	86	1	4	3.575	0.65	86145
861	4	6	6	86	1	3	3.22	0.65	86146
861	4	7	5	86	1	3	2.865	0.65	86147
861	5	1	7	86	1		3.3975	0.65	86151
861	5	2	6	86	1	3	3.22	0.65	86152
861	5	3	6	86	1	4	3.22	0.65	86153
861	5	4	6	86	1	4	3.7825	0.65	86154
861	5	5	4	86	1	4	3.22	0.65	86155
861	5	6	4	86	1	4	2.5975	0.65	86156
861	5	8	7	86	1	4	3.4275	0.65	86158
861	5	9	1	86	1	4	3.575	0.65	86159
861	5	10	7	86	1	2	2.565	0.65	86160
862	1	1	2	86	2	2	3.785	1.55167	86211
862	1	2	7	86	2	2	1.9675	0.65	86212
862	1	3	7	86	2	2	2.355	0.75	86213
862	1	4	6	86	2		2.3225	1.4	86214
862	1	5	1	86	2	3	2.175	0.75	86215
862	1	6	1	86	2	4	2	1.09167	86216
862	1	7	1	86	2	2	1.5775	1.39333	86217
862	1	8	7	86	2	3	4.4125	0.65	86218
862	1	9	7	86	2	2	3.9925	0.65	86219
862	2	1	1	86	2	2	3.3675	0.65	86221
862	2	2	2	86	2	2	3.19	1.15	86222
862	2	3	1	86	2	4	2.145	0.85	86223
862	2	4	1	86	2	2	1.4025	1.05	86224
862	2	5	2	86	2	3	1.6125	1.05	86225
862	2	6	1	86	2	2	2.3525	0.85	86226
862	2	7	1	86	2	2	2.625	0.75	86227
862	2	8	7	86	2	4	3.19	0.65	86228
862	2	9	7	86	2	2	3.4025	0.65	86229
862	3	3	7	86	2	2	4.2025	0.768333	86233
862	3	4	7	86	2	3	3.7875	1.09	86234
862	3	5	7	86	2	2	2.775	1.23333	86235
862	3	6	7	86	2	2	2.9525	0.65	86236
862	3	7	7	86	2		1.16	0.87	86237
862	3	8	7	86	2	2	3.4025	0.878333	86238
862	3	9	7	86	2	3	3.7875	0.768333	86239
862	4	3	7	86	2	2	4.025	1.10667	86243
862	4	4	7	86	2	4	2.775	1.23333	86244
862	4	6	7	86	2	3	3.4925	0.996667	86246
862	4	7	7	86	2	3	4.025	1.10667	86247
862	4	8	7	86	2	3	3.195	0.878333	86248
862	4	9	7	86	2	2	3.3675	0.996667	86249
862	4	10	7	86	2	2	3.9925	0.878333	86250
862	5	3	7	86	2		4.83	0.878333	86253
862	5	4	7	86	2	4	4.6225	0.878333	86254
862	5	5	7	86	2	2	1.935	0.996667	86255
862	5	6	7	86	2	3	2.415	1.775	86256
862	5	7	7	86	2	2	2.775	1.11	86257
862	5	8	7	86	2	3	3.19	0.996667	86258
862	5	9	7	86	2	2	3.19	1.23333	86259
1171	1	3	3	117	1	3	4.055	1.15833	117113
1171	1	4	6	117	1	2	3.815	1.08833	117114
1171	1	5	5	117	1	4	3.25	0.875	117115
1171	1	6	5	117	1	4	3.6375	1.20167	117116
1171	1	7	5	117	1	4	3.0425	1.21333	117117
1171	1	8	6	117	1	4	3.2525	0.875	117118
1171	1	9	7	117	1	4	2.6875	0.65	117119
1171	1	10	6	117	1	3	2.1725	0.65	117120
1171	2	2	4	117	1	3	3.0425	1.31833	117122
1171	2	3	4	117	1	3	3.22	1.18667	117123
1171	2	4	6	117	1	5	3.01	1.10667	117124
1171	2	5	2	117	1	5	3.4575	1.20667	117125
1171	2	6	3	117	1	3	3.22	1.3	117126
1171	2	7	7	117	1	4	3.01	0.768333	117127
1171	2	8	5	117	1	5	3.635	0.881667	117128
1171	2	9	7	117	1	3	2.625	0.768333	117129
1171	2	10	6	117	1	3	2.415	0.981667	117130
1171	3	1	7	117	1	2	3.22	0.65	117131
1171	3	2	4	117	1	5	3.46	1.08667	117132
1171	3	3	2	117	1	4	3.22	1.295	117133
1171	3	4	6	117	1	4	3.22	1.28667	117134
1171	3	6	4	117	1	4	2.835	1.18333	117136
1171	3	8	7	117	1	5	3.01	0.65	117138
1171	3	9	7	117	1	4	2.8	0.65	117139
1171	3	10	7	117	1	4	3.22	0.65	117140
1171	4	3	4	117	1	3	2.8325	0.768333	117143
1171	4	4	7	117	1	5	2.3825	0.886667	117144
1171	4	5	6	117	1	4	2.21	0.65	117145
1171	4	6	6	117	1	3	2.2075	0.65	117146
1171	4	8	6	117	1	3	2.8025	0.65	117148
1171	4	9	6	117	1	2	2.205	0.65	117149
1171	5	1	7	117	1	3	3.4275	0.65	117151
1171	5	2	7	117	1	3	3.2225	0.65	117152
1171	5	3	7	117	1	3	3.22	0.65	117153
1171	5	4	7	117	1	4	3.6375	0.65	117154
1171	5	5	7	117	1	3	3.0125	0.65	117155
1171	5	6	7	117	1	2	3.22	0.65	117156
1171	5	7	6	117	1		3.7475	0.876667	117157
1171	5	8	7	117	1	2	4.025	0.65	117158
1171	5	9	7	117	1	2	3.6075	0.65	117159
1171	5	10	7	117	1		3.22	0.65	117160
1172	1	1	7	117	2	1	2.025	1.3	117211
1172	1	2	4	117	2	4	3.01	0.868333	117212
1172	1	3	5	117	2	4	3.22	1.3	117213
1172	1	4	4	117	2	3	2.865	1.3	117214
1172	1	6	6	117	2	2	3.6375	1.3	117216
1172	1	7	4	117	2	4	3.3175	0.65	117217
1172	1	8	6	117	2	3	3.43	0.65	117218
1172	1	9	6	117	2	4	2.8325	0.65	117219
1172	1	10	7	117	2	2	3.22	0.65	117220
1172	2	1	6	117	2	3	1.4275	0.65	117221
1172	2	2	6	117	2	3	3.22	0.65	117222
1172	2	3	6	117	2	4	3.22	0.65	117223
1172	2	4	6	117	2	3	2.6875	0.65	117224
1172	2	7	4	117	2	4	2.5975	0.768333	117227
1172	2	8	6	117	2	5	2.0575	0.65	117228
1172	2	9	6	117	2	4	3.22	0.868333	117229
1172	2	10	5	117	2	2	3.22	0.65	117230
1172	3	1	4	117	2	4	2.5975	0.65	117231
1172	3	4	4	117	2	3	2.17	0.65	117234
1172	3	5	4	117	2	3	3.22	0.65	117235
1172	3	6	6	117	2	4	2.6875	0.65	117236
1172	3	7	4	117	2	4	2.6875	0.65	117237
1172	3	9	6	117	2	2	1.3375	0.65	117239
1172	3	10	6	117	2	2	2.59	0.65	117240
1172	4	2	4	117	2	2	2.59	0.65	117242
1172	4	3	6	117	2	2	1.435	0.65	117243
1172	4	4	4	117	2	2	3.22	0.65	117244
1172	4	5	4	117	2	3	2.59	0.65	117245
1172	4	6	4	117	2	2	3.01	0.65	117246
1172	4	7	4	117	2	2	3.22	0.65	117247
1172	4	8	6	117	2	4	3.22	0.65	117248
1172	5	1	7	117	2	1	0.805	0.65	117251
1172	5	2	6	117	2	2	3.22	0.65	117252
1172	5	3	6	117	2	4	3.22	0.65	117253
1172	5	4	4	117	2	3	2.5975	0.65	117254
1172	5	5	7	117	2	4	3.22	0.65	117255
1172	5	6	7	117	2	3	1.9675	0.65	117256
1172	5	8	4	117	2	3	2.5975	0.65	117258
1172	5	9	4	117	2	2	1.435	0.65	117259
1321	1	2	4	132	1	5	3.785	0.756667	132112
1321	1	3	6	132	1	3	3.995	0.65	132113
1321	1	4	5	132	1	3	4.4125	0.65	132114
1321	1	5	5	132	1	3	4.2025	0.65	132115
1321	1	6	6	132	1	3	3.8175	0.65	132116
1321	1	7	6	132	1	3	2.655	0.86	132117
1321	1	8	6	132	1	5	2.98	0.65	132118
1321	1	9	6	132	1	5	4.6225	0.65	132119
1321	1	10	6	132	1	5	3.6075	0.768333	132120
1321	2	1	5	132	1		3.995	0.76	132121
1321	2	2	3	132	1	5	3.6075	0.763333	132122
1321	2	3	5	132	1	3	3.8175	0.868333	132123
1321	2	4	5	132	1	5	4.235	0.65	132124
1321	2	5	5	132	1	3	3.43	0.75	132125
1321	2	6	5	132	1	3	3.815	0.763333	132126
1321	2	7	5	132	1	6	2.865	0.991667	132127
1321	2	8	6	132	1	5	4.235	0.996667	132128
1321	3	2	6	132	1	3	4.4125	0.65	132132
1321	3	6	5	132	1	5	3.0425	1.54333	132136
1321	3	7	5	132	1	3	3.6075	0.881667	132137
1321	3	8	6	132	1	5	4.025	0.65	132138
1321	3	9	6	132	1	5	4.2025	0.768333	132139
1321	3	10	6	132	1	3	2.5325	1.08833	132140
1321	4	1	6	132	1	3	3.22	1.53667	132141
1321	4	2	6	132	1	5	3.8175	0.881667	132142
1321	4	3	6	132	1	5	4.235	0.756667	132143
1321	4	4	6	132	1	3	4.83	0.768333	132144
1321	4	7	5	132	1	5	4.025	0.65	132147
1321	4	8	5	132	1	3	3.22	1.65333	132148
1321	4	9	6	132	1	3	4.4125	0.988333	132149
1321	4	10	6	132	1	2	4.4125	0.875	132150
1321	5	2	6	132	1	3	4.4125	0.768333	132152
1321	5	3	6	132	1	4	3.7025	0.768333	132153
1321	5	4	6	132	1	2	4.025	0.988333	132154
1321	5	5	6	132	1	4	4.4125	0.768333	132155
1321	5	6	6	132	1	5	4.2025	1.085	132156
1321	5	7	6	132	1	5	3.8175	0.988333	132157
1321	5	8	5	132	1	4	3.7825	0.768333	132158
1321	5	10	3	132	1	3	3.22	2.3	132160
1322	1	1	6	132	2	3	4.4125	0.768333	132211
1322	1	2	7	132	2	3	4.2025	0.886667	132212
1322	1	3	4	132	2	3	3.995	0.65	132213
1322	1	4	4	132	2	5	3.22	1.205	132214
1322	1	5	5	132	2	4	4.205	0.65	132215
1322	1	7	6	132	2	4	3.6075	0.763333	132217
1322	1	8	4	132	2	3	3.22	1.095	132218
1322	1	9	7	132	2	3	4.2025	0.886667	132219
1322	1	10	7	132	2	3	4.62	0.65	132220
1322	2	1	2	132	2	3	3.0425	0.768333	132221
1322	2	2	4	132	2	4	3.6075	0.75	132222
1322	2	3	6	132	2	5	4.5875	0.65	132223
1322	2	4	6	132	2	4	3.815	0.981667	132224
1322	2	5	4	132	2	5	1.6425	2.3	132225
1322	2	6	6	132	2	5	3.8175	0.768333	132226
1322	2	8	6	132	2		4.025	0.768333	132228
1322	2	9	4	132	2	4	3.22	1.43667	132229
1322	3	1	4	132	2	3	3.1875	0.978333	132231
1322	3	2	5	132	2	3	4.4125	0.868333	132232
1322	3	4	6	132	2	5	4.83	0.65	132234
1322	3	5	7	132	2	4	4.4125	0.65	132235
1322	3	7	6	132	2	3	4.8	0.65	132237
1322	3	8	5	132	2	3	3.6075	0.65	132238
1322	3	9	6	132	2	3	4.025	1.75833	132239
1322	3	10	5	132	2	2	4.3775	0.65	132240
1322	4	1	4	132	2	3	3.3975	0.876667	132241
1322	4	2	7	132	2	3	4.2	0.65	132242
1322	4	6	5	132	2	5	4.2025	0.768333	132246
1322	4	8	5	132	2	5	3.6075	2.02667	132248
1322	4	9	2	132	2	2	0.9825	3.07	132249
1322	4	10	5	132	2		3.22	1.08833	132250
1322	5	1	5	132	2	3	3.3975	1.20667	132251
1322	5	3	5	132	2	5	3.6075	0.65	132253
1322	5	5	6	132	2	4	4.83	0.65	132255
1322	5	6	5	132	2	5	3.8175	0.65	132256
1322	5	7	6	132	2	3	4.025	0.768333	132257
1322	5	9	6	132	2	5	4.025	0.65	132259
1322	5	10	6	132	2	3	3.43	0.768333	132260
1372	1	2	4	137	2	2	3.3975	1.86833	137212
1372	1	3	4	137	2	3	3.575	2.09667	137213
1372	1	5		137	2	3	4.235	1.67333	137215
1372	1	6	6	137	2	4	3.6075	2.09667	137216
1372	1	7	4	137	2	3	3.43	1.76	137217
1372	1	8	4	137	2	3	3.0425	1.865	137218
1372	2	1	6	137	2	3	2.8	1.325	137221
1372	2	2	6	137	2	3	3.785	1.295	137222
1372	2	3	5	137	2	3	3.3975	1.98833	137223
1372	2	6	4	137	2	3	3.3975	1.31667	137226
1372	2	7	5	137	2	3	3.3975	1.42	137227
1372	2	8	5	137	2	3	3.22	1.3	137228
1372	3	3	6	137	2	3	3.3675	0.65	137233
1372	3	4	6	137	2	3	4.025	1.3	137234
1372	5	2	5	137	2	3	3.8175	0.763333	137252
1372	5	3	5	137	2	3	4.025	0.76	137253
1372	5	4	4	137	2	3	3.8175	0.65	137254
1372	5	5	4	137	2	3	4.025	0.65	137255
1372	5	6	5	137	2	3	4.4125	0.65	137256
1372	5	8	4	137	2	3	3.785	0.65	137258
1372	5	9	4	137	2	3	2.985	0.65	137259
1372	6	2	5	137	2	4	4.2025	0.65	137262
1372	6	3	7	137	2	4	4.2025	0.65	137263
1372	6	4	5	137	2	4	4.2025	0.65	137264
1372	6	5	4	137	2	4	4.025	0.65	137265
1372	6	6	7	137	2	4	2.8	1.54667	137266
1372	6	7	4	137	2	4	1.9675	1.675	137267
1372	6	8	7	137	2	4	2.3875	1.54333	137268
1372	6	9	6	137	2	4	2.59	1.785	137269
1651	1	4	6	165	1	3	4.4125	0.65	165114
1651	1	5	6	165	1	2	3.7825	0.65	165115
1651	1	6	4	165	1	1	3.6075	0.97	165116
1651	1	8	6	165	1	4	5.04	0.65	165118
1651	1	9	6	165	1	3	4.5875	0.65	165119
1651	1	10	4	165	1	2	4.4125	0.65	165120
1651	2	3	4	165	1	4	3.43	1.10167	165123
1651	2	4	4	165	1	5	3.6075	0.65	165124
1651	2	5	5	165	1	4	2.8	1.335	165125
1651	2	6	6	165	1	2	4.2	0.65	165126
1651	2	7	5	165	1	4	3.6075	0.65	165127
1651	2	9	2	165	1	5	3.6375	0.65	165129
1651	2	10	5	165	1	3	2.8	0.65	165130
1651	3	1	4	165	1	3	3.43	0.65	165131
1651	3	2	4	165	1	3	3.4275	0.65	165132
1651	3	3	4	165	1	2	3.22	0.878333	165133
1651	3	4	5	165	1	2	3.22	0.768333	165134
1651	3	5	6	165	1	4	4.025	0.65	165135
1651	3	8	2	165	1	4	3.43	0.65	165138
1651	3	9	5	165	1	3	3.22	0.65	165139
1651	4	2	5	165	1	5	4.025	0.65	165142
1651	4	3	5	165	1	4	3.43	1.005	165143
1651	4	4	5	165	1	4	3.22	0.65	165144
1651	4	5	5	165	1	4	3.3975	0.65	165145
1651	4	7	5	165	1	4	3.01	0.65	165147
1651	5	1	4	165	1	4	3.01	1.09167	165151
1651	5	2	5	165	1	4	3.6075	1.10833	165152
1651	5	3	5	165	1	4	3.22	0.65	165153
1651	5	4	4	165	1	4	3.22	0.65	165154
1651	5	8	5	165	1	4	3.43	0.763333	165158
1651	5	9	5	165	1	4	3.605	0.65	165159
1651	5	10	6	165	1	3	3.0425	0.65	165160
1652	1	2	6	165	2	4	1.6125	2.08833	165212
1652	1	3	6	165	2	5	4.0575	1.005	165213
1652	1	4	7	165	2	5	5.0075	0.65	165214
1652	1	5	6	165	2	2	4.2025	0.65	165215
1652	1	7	6	165	2	5	4.83	0.65	165217
1652	1	8	6	165	2	5	4.025	0.65	165218
1652	1	9	6	165	2	2	3.4275	0.65	165219
1652	2	2	4	165	2	1	3.22	0.65	165222
1652	2	3	5	165	2	5	4.025	0.65	165223
1652	2	4	6	165	2	2	3.0125	0.65	165224
1652	2	5	5	165	2	4	3.22	0.65	165225
1652	2	6	7	165	2	2	3.3975	1.15	165226
1652	2	7	6	165	2	5	3.0125	0.65	165227
1652	2	8	3	165	2	2	1.7875	1.62833	165228
1652	2	9	1	165	2	2	1.4	0.763333	165229
1652	2	10	4	165	2	2	1.61	1.06333	165230
1652	3	1	4	165	2	3	3.22	0.65	165231
1652	3	2	4	165	2	3	3.22	0.65	165232
1652	3	3	4	165	2	3	3.0125	1.1	165233
1652	3	4	4	165	2	2	3.22	0.65	165234
1652	3	5	4	165	2	2	3.22	0.65	165235
1652	3	7	4	165	2	2	3.22	0.65	165237
1652	3	8	5	165	2	2	3.8175	0.65	165238
1652	3	9	5	165	2	4	3.22	0.65	165239
1652	3	10	4	165	2	2	2.595	0.95	165240
1652	4	2	5	165	2	3	3.815	0.65	165242
1652	4	3	5	165	2		3.22	0.65	165243
1652	4	4	4	165	2	2	3.22	0.65	165244
1652	4	5	4	165	2	2	3.22	0.65	165245
1652	4	6	1	165	2	3	3.22	0.65	165246
1652	4	7	4	165	2	3	3.22	0.65	165247
1652	4	8	4	165	2	4	2.415	0.763333	165248
1652	4	9	4	165	2	3	2.415	0.65	165249
1652	4	10	4	165	2	2	2.385	0.65	165250
1652	5	2	5	165	2	3	3.22	0.65	165252
1652	5	3	4	165	2	4	3.0125	0.751667	165253
1652	5	4	4	165	2	3	3.22	0.865	165254
1652	5	7	4	165	2	3	2.6225	0.763333	165257
1652	5	8	1	165	2	3	2	0.963333	165258
1652	5	9	4	165	2	4	2.8325	0.863333	165259
1652	5	10	4	165	2	2	3.01	0.65	165260
1681	1	1	6	168	1	2	4.41	1.19833	168111
1681	1	2	6	168	1	2	3.43	1.76	168112
1681	1	4	5	168	1	3	3.22	1.88167	168114
1681	1	7	7	168	1	2	5.0375	1.25	168117
1681	1	9	6	168	1	3	2.8	2.815	168119
1681	1	10	6	168	1	2	2.8025	1.74833	168120
1681	2	1	6	168	1	2	3.43	1.87	168121
1681	2	2	3	168	1	2	2.8025	1.85167	168122
1681	2	3	6	168	1	2	3.43	1.85667	168123
1681	2	4	6	168	1	2	3.64	1.53167	168124
1681	2	7	5	168	1	2	3.9925	1.30667	168127
1681	2	8	6	168	1	2	3.43	1.72833	168128
1681	2	9	4	168	1		3.605	1.28333	168129
1681	3	1	6	168	1	1	3.0425	1.65	168131
1681	3	2	5	168	1	1	3.01	2.17	168132
1681	3	4	6	168	1	2	2.8025	1.76167	168134
1681	4	1	6	168	1	2	3.22	1.75	168141
1681	4	2	5	168	1	2	3.43	1.61833	168142
1681	4	3	6	168	1	2	3.64	1.18667	168143
1681	4	6	5	168	1	2	3.2525	1.61833	168146
1681	4	8	6	168	1	2	3.6375	1.825	168148
1681	4	9	5	168	1	3	3.64	1.82667	168149
1681	4	10	2	168	1	4	2.77	1.50333	168150
1681	5	2	5	168	1	4	3.43	1.85	168152
1681	5	3	6	168	1	2	4.2325	1.6	168153
1681	5	5	3	168	1	3	3.43	1.81833	168155
1681	5	6	3	168	1	4	3.4275	1.71333	168156
1911	1	2	4	191	1	4	3.4	0.65	191112
1911	1	3	5	191	1	3	3.6075	0.65	191113
1911	1	4	4	191	1	3	3.8175	0.65	191114
1911	1	5	5	191	1	5	3.6075	0.65	191115
1911	1	6	4	191	1	2	3.3975	0.65	191116
1911	1	8	4	191	1	3	3.3975	0.65	191118
1911	1	9	6	191	1	3	2.8025	0.65	191119
1911	2	2	4	191	1	4	3.0425	0.65	191122
1911	2	3	4	191	1	4	2.6875	0.65	191123
1911	2	4	4	191	1	4	2.8325	0.65	191124
1911	2	5	4	191	1	4	3.22	0.65	191125
1911	2	8	6	191	1	4	2.8025	0.65	191128
1911	2	9	4	191	1	4	3.01	0.65	191129
1911	3	2	4	191	1	4	3.01	0.65	191132
1911	3	3	4	191	1	4	3.0425	0.65	191133
1911	3	6	3	191	1		3.22	0.65	191136
1911	3	8	6	191	1	4	2.8025	0.65	191138
1911	3	9	5	191	1	2	3.01	0.65	191139
1911	3	10	4	191	1	1	2.1725	0.65	191140
1911	4	1	4	191	1	4	3.22	0.65	191141
1911	4	3	1	191	1		3.22	0.65	191143
1911	4	4	1	191	1	4	3.22	0.65	191144
1911	4	7	6	191	1	4	2.8025	0.65	191147
1911	4	8	6	191	1	4	3.0125	0.65	191148
1911	4	9	6	191	1	1	2.145	0.65	191149
1911	5	2	1	191	1	4	3.0425	0.65	191152
1911	5	3	5	191	1		2.415	0.65	191153
1911	5	4	4	191	1	4	2.625	0.65	191154
1911	5	5	4	191	1	4	2.0275	0.65	191155
1911	5	6	4	191	1	4	2.8325	0.65	191156
1911	5	7	4	191	1	4	3.3975	0.65	191157
1911	5	8	6	191	1	4	2.5925	0.65	191158
1911	5	9	2	191	1	4	3.01	0.65	191159
1912	1	2	7	191	2		3.9975	0.65	191212
1912	1	3	6	191	2	3	4.0275	0.65	191213
1912	1	4	4	191	2		4.025	0.65	191214
1912	1	5	5	191	2	2	4.025	0.65	191215
1912	1	6	6	191	2		2.4775	0.65	191216
1912	1	8		191	2	2	2.6875	0.65	191218
1912	1	9	6	191	2	2	2.1775	0.65	191219
1912	1	10	6	191	2	2	2.385	0.65	191220
1912	2	1	6	191	2	5	1.85	0.65	191221
1912	2	2		191	2	4	3.22	0.65	191222
1912	2	3		191	2	4	3.0125	0.65	191223
1912	2	4	6	191	2	4	2.595	0.763333	191224
1912	2	5	4	191	2	4	3.22	0.65	191225
1912	2	6	5	191	2	5	3.22	0.65	191226
1912	2	7	7	191	2	5	3.99	0.65	191227
1912	2	8	6	191	2	7	2.98	0.65	191228
1912	2	9	7	191	2	5	2.5625	0.65	191229
1912	2	10	6	191	2	2	2.8025	0.65	191230
1912	3	1	6	191	2	5	3.22	0.65	191231
1912	3	2		191	2	6	3.2525	0.65	191232
1912	3	3	5	191	2	5	3.19	0.65	191233
1912	3	4		191	2	4	3.22	0.65	191234
1912	3	5	7	191	2	6	4.0575	0.65	191235
1912	3	6	7	191	2	7	4.0575	0.65	191236
1912	3	7	6	191	2		3.6075	0.65	191237
1912	3	8	7	191	2	6	2.205	0.756667	191238
1912	3	9	4	191	2	2	1.82	1.12333	191239
1912	3	10	6	191	2	5	2.5925	0.65	191240
1912	4	1	5	191	2	5	3.8175	0.65	191241
1912	4	2	3	191	2	5	2.45	0.65	191242
1912	4	4	5	191	2	6	3.43	0.65	191244
1912	4	5	6	191	2	3	4.205	0.65	191245
1912	4	7	6	191	2	4	3.01	0.65	191247
1912	4	8	7	191	2	5	3.22	0.65	191248
1912	4	9	6	191	2	3	1.85	0.87	191249
1912	4	10	5	191	2	2	2.21	0.87	191250
1912	5	2	5	191	2		3.4275	0.65	191252
1912	5	4	6	191	2	5	3.0425	0.76	191254
1912	5	5	5	191	2	3	3.22	0.65	191255
1912	5	6	5	191	2	5	3.22	0.65	191256
1912	5	7	6	191	2	6	3.3975	0.65	191257
1912	5	8	6	191	2	4	2.21	0.863333	191258
1912	5	9	6	191	2	2	2.8	0.65	191259
1912	5	10	1	191	2	2	2.415	0.95	191260
1913	1	3	6	191	3	3	4.83	0.65	191313
1913	1	4	4	191	3	3	4.83	0.65	191314
1913	1	5	4	191	3	4	4.83	0.65	191315
1913	1	6	7	191	3	3	4.83	0.65	191316
1913	1	7	4	191	3	3	4.4125	0.65	191317
1913	1	9	5	191	3	2	4.025	0.65	191319
1913	1	10	5	191	3	2	3.22	0.65	191320
1913	2	3	6	191	3	3	4.83	0.65	191323
1913	2	7	6	191	3	3	4.83	0.65	191327
1913	2	8	6	191	3	3	4.83	0.65	191328
1913	2	9	6	191	3		3.6075	0.65	191329
1913	2	10	4	191	3		1.435	0.65	191330
1913	3	1	6	191	3	3	3.22	0.65	191331
1913	3	4	1	191	3		4.025	0.65	191334
1913	4	1	4	191	3	1	4.83	0.65	191341
1913	4	4	6	191	3	3	4.83	0.65	191344
1913	4	5	6	191	3	2	4.6525	0.65	191345
1913	4	8	1	191	3	3	4.025	0.65	191348
1913	4	9	6	191	3	2	3.8475	0.65	191349
1913	4	10	6	191	3	2	3.0125	0.65	191350
1913	5	4	5	191	3	4	4.025	0.65	191354
1913	5	5	6	191	3	3	4.83	0.65	191355
1913	5	6	6	191	3	3	4.025	0.65	191356
1913	5	8		191	3	2	4.62	0.65	191358
2111	1	1	4	211	1	2	2.5975	0.65	211111
2111	1	2	4	211	1	2	2.5975	0.65	211112
2111	1	3	7	211	1	3	3.22	0.65	211113
2111	1	4	1	211	1	3	3.22	0.65	211114
2111	1	5	1	211	1	2	3.22	0.65	211115
2111	1	6	4	211	1	3	3.22	0.65	211116
2111	1	7	1	211	1	3	3.22	0.65	211117
2111	1	8	7	211	1	3	3.22	0.65	211118
2111	1	9	7	211	1	3	3.8425	0.65	211119
2111	1	10	7	211	1	2	3.04	0.65	211120
2111	2	1	7	211	1		3.22	0.65	211121
2111	2	2	1	211	1	3	3.22	0.65	211122
2111	2	4	1	211	1	3	2.5975	0.65	211124
2111	2	5	4	211	1	3	2.5975	0.65	211125
2111	2	6	6	211	1	3	2.5975	0.65	211126
2111	2	7	6	211	1	3	2.5975	0.65	211127
2111	2	9	7	211	1	3	3.37	0.65	211129
2111	3	1	7	211	1	2	1.645	0.65	211131
2111	3	2	4	211	1	3	1.435	0.65	211132
2111	3	3	4	211	1	3	1.225	0.65	211133
2111	3	4	7	211	1	3	1.435	0.65	211134
2111	3	5	5	211	1	4	1.645	0.763333	211135
2111	3	6	1	211	1	4	2.2425	0.65	211136
2111	3	7	7	211	1	4	1.435	1.07667	211137
2111	3	9	7	211	1	3	3.22	0.65	211139
2111	3	10	1	211	1	2	3.22	0.65	211140
2111	4	2	4	211	1	3	1.855	0.87	211142
2111	4	3	1	211	1	3	2.1775	0.65	211143
2111	4	4		211	1	2	1.855	0.65	211144
2111	4	6	1	211	1	2	2.0575	0.99	211146
2111	4	8		211	1	2	3.22	0.763333	211148
2111	5	1	7	211	1	2	0.805	0.65	211151
2111	5	2	1	211	1	3	1.435	0.65	211152
2111	5	3	7	211	1	3	1.225	0.65	211153
2111	5	6	4	211	1	2	1.435	1.325	211156
2111	5	7	4	211	1	2	1.645	0.65	211157
2111	5	8	7	211	1	3	1.015	0.65	211158
2111	5	9	7	211	1		3.22	0.65	211159
2112	1	2	1	211	2	3	2.5975	0.65	211212
2112	1	3	1	211	2	2	3.43	0.99	211213
2112	1	4	1	211	2	3	2.5975	0.65	211214
2112	1	7	1	211	2	4	2.5975	0.65	211217
2112	1	8	6	211	2	3	2.175	0.65	211218
2112	1	9	7	211	2	2	4.415	0.65	211219
2112	1	10	6	211	2	2	3.995	0.65	211220
2112	2	1	2	211	2	1	2.3875	0.95	211221
2112	2	2	3	211	2	3	2.5975	0.95	211222
2112	2	3	4	211	2	2	2.5975	0.65	211223
2112	2	4	4	211	2	3	2.5975	0.65	211224
2112	2	5	1	211	2	3	2.5975	1.15	211225
2112	2	6	1	211	2	4	2.5975	0.95	211226
2112	2	7	1	211	2	4	2.5975	0.95	211227
2112	2	8	6	211	2	2	3.3725	0.65	211228
2112	2	10	6	211	2	2	2.5975	0.65	211230
2112	3	1	1	211	2	2	2.1775	0.95	211231
2112	3	3	4	211	2	2	1.435	2.67167	211233
2112	3	4	5	211	2	2	2.48	1.94	211234
2112	3	5	6	211	2	2	3.1625	0.65	211235
2112	3	6	6	211	2	2	2.565	1.56333	211236
2112	3	7	6	211	2	2	1.7575	0.65	211237
2112	3	8	6	211	2	4	2.1775	0.99	211238
2112	3	9	6	211	2	2	2.3875	1.29	211239
2112	4	1	1	211	2	2	2.2075	1.17667	211241
2112	4	2	3	211	2	2	1.8225	2.73167	211242
2112	4	3	5	211	2	2	1.6125	0.65	211243
2112	4	4	2	211	2	3	2.3875	0.95	211244
2112	4	5	1	211	2	4	1.645	1.71667	211245
2112	4	6	1	211	2	4	2.5975	1.39	211246
2112	4	8	1	211	2	2	2	2.39	211248
2112	4	9	1	211	2	1	1.645	1.39	211249
2112	5	1	1	211	2		1.9675	1.39	211251
2112	5	2	1	211	2	3	2.3875	1.60833	211252
2112	5	3	1	211	2	2	1.225	1.49	211253
2112	5	4	4	211	2	2	2.5975	1.41833	211254
2112	5	5	1	211	2	4	2.3875	1.49	211255
2112	5	6	1	211	2	5	2.3875	2.165	211256
2112	5	7	1	211	2	5	2.1775	1.96333	211257
2112	5	8	6	211	2	2	2.3875	1.23167	211258
2112	5	9	6	211	2	2	2.1775	0.99	211259
2151	1	1	6	215	1	2	4.62	0.881667	215111
2151	1	2	6	215	1	3	4.445	0.65	215112
2151	1	3	6	215	1	3	4.4125	0.65	215113
2151	1	4	5	215	1	3	3.4325	0.65	215114
2151	1	5	6	215	1	2	4.83	0.65	215115
2151	1	7	6	215	1	2	5.04	0.65	215117
2151	1	8	7	215	1	2	4.4125	0.65	215118
2151	1	9	7	215	1	2	3.0125	0.65	215119
2151	1	10	6	215	1	2	3.8475	0.65	215120
2151	2	3	7	215	1	2	3.43	0.65	215123
2151	2	4	7	215	1	2	4.025	0.65	215124
2151	2	5	6	215	1	1	3.64	0.65	215125
2151	2	6	6	215	1	4	2.835	1.10667	215126
2151	2	7	5	215	1	2	3.6075	0.768333	215127
2151	2	9	7	215	1	2	4.2025	0.65	215129
2151	2	10	6	215	1	2	4.4125	0.65	215130
2151	3	2	5	215	1	4	3.22	0.65	215132
2151	3	3	4	215	1	2	3.3975	0.76	215133
2151	3	4	5	215	1	2	3.43	0.65	215134
2151	3	7	4	215	1	2	2.2375	1.79	215137
2151	3	8	5	215	1	2	3.22	0.768333	215138
2151	3	9	6	215	1	3	3.22	0.65	215139
2151	4	2	6	215	1	3	3.43	0.65	215142
2151	4	3	6	215	1	1	4.4125	0.65	215143
2151	4	5	6	215	1	2	4.62	0.65	215145
2151	4	6	5	215	1	3	4.025	0.756667	215146
2151	4	7	5	215	1	3	3.22	0.65	215147
2151	4	8	6	215	1	2	3.22	0.65	215148
2151	5	2	4	215	1	2	3.22	0.65	215152
2151	5	3	6	215	1	3	3.22	0.65	215153
2151	5	4	6	215	1	1	4.2025	0.65	215154
2151	5	6	6	215	1		4.62	0.65	215156
2151	5	7	6	215	1	2	4.025	0.65	215157
2151	5	8	5	215	1	2	4.025	0.65	215158
2152	1	1	6	215	2	3	3.01	0.65	215211
2152	1	2	6	215	2	2	3.22	0.763333	215212
2152	1	3	6	215	2	2	2.2375	1.21	215213
2152	1	6	7	215	2	2	4.41	0.65	215216
2152	1	7	7	215	2	3	4.41	0.65	215217
2152	1	8	6	215	2	2	3.6075	0.65	215218
2152	1	10	7	215	2	1	3.0125	0.65	215220
2152	2	2	6	215	2	1	3.995	0.65	215222
2152	2	3	6	215	2	3	4.025	0.65	215223
2152	2	4	6	215	2	3	3.4325	0.65	215224
2152	2	5	6	215	2	2	3.315	0.65	215225
2152	2	6	6	215	2	2	5.215	0.65	215226
2152	2	7	7	215	2	3	4.4425	0.65	215227
2152	2	8	6	215	2	2	4.6225	0.65	215228
2152	2	9	6	215	2	2	3.6075	0.65	215229
2152	2	10	6	215	2	2	4.025	0.65	215230
2152	3	2	6	215	2	1	4.025	0.65	215232
2152	3	3	7	215	2	3	4.4125	0.65	215233
2152	3	4	7	215	2	3	3.4925	0.65	215234
2152	3	5	3	215	2	2	2.6275	0.65	215235
2152	3	6	7	215	2	3	4.83	0.65	215236
2152	3	7	6	215	2	3	4.83	0.65	215237
2152	3	8	7	215	2	2	3.815	0.65	215238
2152	3	9	6	215	2	2	3.8175	0.65	215239
2152	4	3	5	215	2	2	3.22	0.65	215243
2152	4	4	6	215	2		4.2025	0.65	215244
2152	4	5	7	215	2	4	4.235	0.65	215245
2152	4	6	7	215	2	2	4.025	0.65	215246
2152	4	7	7	215	2	2	4.4425	0.65	215247
2152	4	8	7	215	2	2	4.025	0.65	215248
2152	4	9	7	215	2	1	3.6075	0.65	215249
2152	4	10	7	215	2	2	4.2	0.65	215250
2152	5	2	6	215	2		3.3975	0.65	215252
2152	5	3	7	215	2	2	4.83	0.65	215253
2152	5	4	7	215	2	2	4.4425	0.65	215254
2152	5	5	7	215	2	3	4.2325	0.65	215255
2152	5	6	7	215	2	2	4.025	0.65	215256
2152	5	7	7	215	2	2	4.62	0.65	215257
2152	5	8	7	215	2	2	4.62	0.65	215258
2152	5	9	7	215	2	2	4.83	0.65	215259
2181	1	2	4	218	1	3	3.22	0.65	218112
2181	1	3	5	218	1	3	3.2225	0.65	218113
2181	1	4	4	218	1	5	3.22	0.881667	218114
2181	1	5	4	218	1	4	3.22	0.763333	218115
2181	1	6	4	218	1	3	4.41	0.65	218116
2181	1	8	7	218	1	5	4.83	0.65	218118
2181	1	9	4	218	1	5	2.655	1.44167	218119
2181	1	10	6	218	1	4	2.805	1.21667	218120
2181	2	1	4	218	1		3.22	0.763333	218121
2181	2	2	4	218	1	3	3.22	0.99	218122
2181	2	3	4	218	1	5	3.22	0.763333	218123
2181	2	4		218	1	4	3.22	0.65	218124
2181	2	5	5	218	1	5	4.83	0.65	218125
2181	2	6	4	218	1		3.22	0.65	218126
2181	2	8	6	218	1	5	3.995	0.65	218128
2181	2	9	7	218	1	3	3.3975	0.65	218129
2181	2	10	6	218	1	6	3.19	0.65	218130
2181	3	1		218	1		4.025	0.65	218131
2181	3	2	7	218	1	6	4.025	0.65	218132
2181	3	3	6	218	1	6	4.7975	0.65	218133
2181	3	4	7	218	1	6	4.4125	0.65	218134
2181	3	7	7	218	1	6	5.0075	0.65	218137
2181	3	8	7	218	1	6	5.2175	0.65	218138
2181	3	9	6	218	1	4	4.7975	0.65	218139
2181	3	10	6	218	1	3	3.8175	0.65	218140
2181	4	1	4	218	1		4.025	0.65	218141
2181	4	2	5	218	1	3	4.83	0.65	218142
2181	4	3	5	218	1	3	4.2025	0.65	218143
2181	4	5	6	218	1	4	3.995	0.65	218145
2181	4	6	5	218	1	4	4.025	0.65	218146
2181	4	7	6	218	1	3	3.19	0.99	218147
2181	4	8	7	218	1	5	4.59	0.65	218148
2181	4	9	7	218	1	5	4.59	0.65	218149
2181	4	10	6	218	1	4	3.785	0.65	218150
2181	5	1	5	218	1		3.6075	0.65	218151
2181	5	2	4	218	1		4.025	0.65	218152
2181	5	3	4	218	1	3	3.0125	1.31667	218153
2181	5	4	7	218	1	3	4.7975	0.65	218154
2181	5	6	7	218	1	5	5.0075	0.65	218156
2181	5	7	7	218	1	5	4.7975	0.65	218157
2181	5	8	7	218	1	5	4.8	0.65	218158
2181	5	10	7	218	1	3	4.59	0.65	218160
2182	1	1	4	218	2		3.105	0.65	218211
2182	1	2	7	218	2	3	5.425	0.65	218212
2182	1	3	7	218	2	3	5.425	0.65	218213
2182	1	4	4	218	2	3	3.3975	0.65	218214
2182	1	5	7	218	2	3	4.17	0.65	218215
2182	1	6	7	218	2	3	3.995	0.65	218216
2182	1	7	6	218	2	2	3.7525	0.65	218217
2182	1	8	5	218	2	2	3.3975	0.65	218218
2182	1	9	6	218	2	2	5.0125	0.65	218219
2182	1	10	7	218	2		4.3825	0.65	218220
2182	2	1	7	218	2	2	5.635	0.65	218221
2182	2	2		218	2	2	5.635	0.65	218222
2182	2	3	7	218	2	2	5.635	0.65	218223
2182	2	6		218	2	2	3.3975	0.768333	218226
2182	2	7	4	218	2		2.775	0.65	218227
2182	2	8	4	218	2	2	3.3975	0.65	218228
2182	2	10	7	218	2	5	3.4	0.65	218230
2182	3	1	6	218	2	2	3.815	0.65	218231
2182	3	2	7	218	2	2	4.2025	0.65	218232
2182	3	4	7	218	2	2	4.2025	0.65	218234
2182	3	5	4	218	2	2	3.3975	0.65	218235
2182	3	6	6	218	2	3	3.575	0.65	218236
2182	3	7	4	218	2		3.785	0.65	218237
2182	3	9	6	218	2	2	3.43	0.65	218239
2182	3	10	7	218	2	2	2.1775	0.65	218240
2182	4	2	7	218	2	1	3.3975	0.65	218242
2182	4	3	6	218	2	2	3.4275	0.65	218243
2182	4	4	6	218	2	3	3.3975	0.65	218244
2182	4	5	7	218	2		4.41	0.65	218245
2182	4	6	7	218	2		3.9925	0.65	218246
2182	4	8	7	218	2		3.575	0.65	218248
2182	5	2	4	218	2		1.7875	0.763333	218252
2182	5	3	7	218	2		2.5975	0.65	218253
2182	5	4	4	218	2		2.6275	1.005	218254
2182	5	8	5	218	2		3.575	0.65	218258
2182	5	9	7	218	2		2.98	0.65	218259
2182	5	10	7	218	2	2	3.16	0.65	218260
2183	1	1	7	218	3	3	4.4125	0.87	218311
2183	1	2	5	218	3	4	3.85	0.763333	218312
2183	1	3	4	218	3	4	3.2225	0.65	218313
2183	1	5	5	218	3		3.8175	0.65	218315
2183	1	6	5	218	3	4	3.22	0.65	218316
2183	1	7		218	3	5	4.205	0.65	218317
2183	2	1	7	218	3	3	4.83	0.65	218321
2183	2	2	7	218	3	4	4.445	0.65	218322
2183	2	3	6	218	3	5	3.64	1.21833	218323
2183	2	6	7	218	3	2	4.6225	0.65	218326
2183	2	7	7	218	3	5	5.0075	0.65	218327
2183	2	8	7	218	3	5	5.01	0.65	218328
2183	2	9	7	218	3		3.1925	0.65	218329
2183	3	2	5	218	3	5	2.065	0.876667	218332
2183	3	3	7	218	3	4	3.8475	0.65	218333
2183	3	5	5	218	3	4	3.43	0.65	218335
2183	3	7	3	218	3		3.0125	1.41667	218337
2183	4	5	5	218	3		2.835	0.65	218345
2183	4	7	5	218	3	4	3.4325	0.65	218347
2183	4	8	7	218	3	4	1.225	2.49	218348
2183	4	9	7	218	3	2	2.8025	1.55667	218349
2183	5	2	7	218	3	2	5.2175	0.65	218352
2183	5	10	7	218	3	5	5.005	0.65	218360
2471	1	1	5	247	1	2	4.2375	0.65	247111
2471	1	2	6	247	1	3	4.415	0.65	247112
2471	1	3	4	247	1	4	3.22	0.65	247113
2471	1	4	4	247	1	5	3.22	0.65	247114
2471	1	5	5	247	1		3.43	0.65	247115
2471	1	6	6	247	1	2	3.075	1.005	247116
2471	1	9	6	247	1	4	4.4125	0.65	247119
2471	1	10	4	247	1	2	4.83	0.65	247120
2471	2	1	7	247	1		4.025	0.65	247121
2471	2	2	5	247	1	2	4.025	0.65	247122
2471	2	3		247	1	3	4.025	0.65	247123
2471	2	7	5	247	1	1	3.315	0.65	247127
2471	2	8	4	247	1	3	4.025	0.65	247128
2471	3	2	5	247	1	2	4.41	0.65	247132
2471	3	3	5	247	1	2	4.235	0.65	247133
2471	3	4	5	247	1	3	4.025	0.65	247134
2471	3	5	5	247	1	3	4.025	0.65	247135
2471	3	6	5	247	1	3	3.8175	0.65	247136
2471	3	7	4	247	1		4.025	0.65	247137
2471	3	8	5	247	1		4.2025	0.65	247138
2471	3	9	5	247	1	2	3.815	0.65	247139
2471	3	10	5	247	1	2	3.8175	0.65	247140
2471	4	1	4	247	1	2	3.815	0.65	247141
2471	4	2	5	247	1	3	4.235	0.65	247142
2471	4	3	6	247	1	5	4.4125	0.65	247143
2471	4	5	6	247	1	6	4.235	0.65	247145
2471	4	6	6	247	1	6	4.4125	0.65	247146
2471	4	9		247	1		3.995	0.65	247149
2471	5	2		247	1	2	3.22	0.65	247152
2471	5	3	5	247	1	6	3.22	0.65	247153
2471	5	5	6	247	1	6	4.2325	0.65	247155
2472	1	4	5	247	2	3	3.43	0.65	247214
2472	1	5	5	247	2	2	4.4125	0.65	247215
2472	1	8	6	247	2	3	4.2025	0.65	247218
2472	1	9	7	247	2	3	4.38	0.65	247219
2472	2	1	6	247	2	3	4.8	0.65	247221
2472	2	3	4	247	2	3	2.2375	0.99	247223
2472	2	6	5	247	2	3	3.01	0.99	247226
2472	2	7	6	247	2	3	3.22	0.65	247227
2472	2	9	7	247	2	3	3.1875	0.763333	247229
2472	2	10	6	247	2	3	2.56	0.65	247230
2472	3	2	7	247	2	3	4.2025	0.65	247232
2472	3	4	7	247	2	3	3.365	0.65	247234
2472	3	5	4	247	2	3	3.815	0.65	247235
2472	3	6	6	247	2	3	3.3975	0.65	247236
2472	3	7	6	247	2	3	4.4125	0.65	247237
2472	3	8	7	247	2		4.2025	0.65	247238
2472	4	3	6	247	2	3	3.365	0.65	247243
2472	4	4	6	247	2	2	3.9925	0.65	247244
2472	4	5	6	247	2	3	3.6075	0.65	247245
2472	4	8	6	247	2	3	3.9925	0.65	247248
2472	4	9	6	247	2	5	3.9925	0.65	247249
2472	4	10	6	247	2	3	3.22	0.65	247250
2472	5	2	6	247	2	3	2.9775	0.65	247252
2472	5	3	7	247	2	3	3.785	0.65	247253
2472	5	4	6	247	2	3	4.2025	0.65	247254
2472	5	5	7	247	2	3	2.8	0.65	247255
2472	5	7	7	247	2	5	3.815	0.65	247257
2472	5	8	7	247	2	4	3.9925	0.65	247258
2472	5	10	6	247	2	3	3.9925	0.65	247260
2611	1	1	5	261	1	3	4.025	0.65	261111
2611	1	2	4	261	1	4	4.025	0.65	261112
2611	1	3	4	261	1	4	4.025	0.65	261113
2611	1	4	6	261	1	4	4.025	0.65	261114
2611	1	5	4	261	1	4	4.025	0.65	261115
2611	1	6	6	261	1	4	4.025	0.65	261116
2611	1	7	7	261	1	4	4.025	0.65	261117
2611	1	8	6	261	1	3	4.025	0.65	261118
2611	1	9	4	261	1	3	4.025	0.65	261119
2611	1	10	5	261	1	2	3.8175	0.65	261120
2611	2	1	6	261	1	3	4.025	0.65	261121
2611	2	2	4	261	1	4	4.025	0.65	261122
2611	2	3	6	261	1	4	4.025	0.65	261123
2611	2	4	6	261	1	2	4.025	0.65	261124
2611	2	5	6	261	1	4	4.235	0.65	261125
2611	2	7	6	261	1	3	4.025	0.65	261127
2611	2	8	4	261	1	3	3.22	0.65	261128
2611	2	9	7	261	1	4	3.8175	0.65	261129
2611	2	10	3	261	1	3	3.22	0.65	261130
2611	3	2	4	261	1	3	4.025	0.65	261132
2611	3	3	6	261	1	4	4.025	0.65	261133
2611	3	4	6	261	1	3	3.64	0.65	261134
2611	3	5	4	261	1	5	4.025	0.65	261135
2611	3	6	6	261	1	2	4.025	0.65	261136
2611	3	7	3	261	1	2	4.025	0.65	261137
2611	3	8	6	261	1	4	3.815	0.65	261138
2611	3	9	6	261	1	4	3.22	0.65	261139
2611	3	10	6	261	1	3	3.815	0.65	261140
2611	4	2	4	261	1	4	4.025	0.65	261142
2611	4	4	4	261	1	4	4.025	0.65	261144
2611	4	5	4	261	1	4	4.025	0.65	261145
2611	4	9	5	261	1	4	3.22	0.65	261149
2611	4	10	7	261	1	2	3.01	0.65	261150
2611	5	1	6	261	1	2	4.025	0.65	261151
2611	5	2	4	261	1	3	4.025	0.65	261152
2611	5	3	3	261	1	4	4.025	0.65	261153
2611	5	4	6	261	1	4	4.025	0.65	261154
2611	5	5	6	261	1	2	4.025	0.65	261155
2611	5	6	5	261	1	2	4.025	0.65	261156
2611	5	8	7	261	1	2	4.025	0.65	261158
2611	5	9	6	261	1	3	4.025	0.65	261159
2611	5	10	7	261	1	2	4.025	0.65	261160
2612	1	1	7	261	2	3	2.775	0.65	261211
2612	1	2	4	261	2	4	2.8075	0.98	261212
2612	1	5	4	261	2	4	3.34	0.65	261215
2612	1	6	6	261	2	4	4.3825	0.65	261216
2612	1	7	7	261	2	4	3.4025	0.65	261217
2612	1	8	7	261	2	7	2.5975	0.65	261218
2612	1	9	7	261	2	7	3.01	0.65	261219
2612	1	10	7	261	2	4	1.79	0.65	261220
2612	2	1	7	261	2	1	3.6075	0.65	261221
2612	2	2	7	261	2	3	3.815	0.65	261222
2612	2	3	4	261	2	4	2.5975	0.65	261223
2612	2	4	3	261	2	4	3.22	0.65	261224
2612	2	6	3	261	2	7	4.025	0.65	261226
2612	2	7		261	2	7	3.6075	0.65	261227
2612	2	8	6	261	2	7	4.025	0.65	261228
2612	2	9	7	261	2	3	2.21	0.65	261229
2612	3	1	7	261	2	3	3.8175	0.65	261231
2612	3	2		261	2	3	3.43	0.65	261232
2612	3	3		261	2		3.22	0.65	261233
2612	3	4	7	261	2	3	4.2025	0.65	261234
2612	3	5	7	261	2	4	2.835	0.65	261235
2612	3	6	3	261	2	4	4.025	0.65	261236
2612	3	7	6	261	2	3	4.415	0.65	261237
2612	3	8	7	261	2	3	3.22	0.65	261238
2612	3	10	7	261	2		2.625	0.65	261240
2612	4	4	7	261	2		3.22	0.65	261244
2612	4	5	6	261	2	3	3.0425	0.65	261245
2612	4	6		261	2	3	3.22	0.65	261246
2612	4	7		261	2	3	1.995	0.99	261247
2721	1	1	4	272	1	2	3.2525	0.97	272111
2721	1	2	4	272	1	2	3.22	1.325	272112
2721	1	3	5	272	1		3.01	0.97	272113
2721	1	4	7	272	1		1.7575	0.768333	272114
2721	1	5	4	272	1	2	2.6875	1.625	272115
2721	1	6	3	272	1		3.22	2.065	272116
2721	1	7	7	272	1		3.22	1.3	272117
2721	1	8	7	272	1		3.22	1.08	272118
2721	1	9	6	272	1		2.59	1.305	272119
2721	2	1	4	272	1	2	3.22	0.65	272121
2721	2	2	4	272	1		2.59	1.3	272122
2721	2	3	4	272	1		2.5975	0.65	272123
2721	2	4	4	272	1		3.22	1.3	272124
2721	2	8	4	272	1	4	2.59	0.98	272128
2721	2	9	4	272	1		2.59	0.98	272129
2721	3	1	4	272	1		2.065	0.65	272131
2721	3	2	4	272	1		2.5975	1.655	272132
2721	3	3	4	272	1		3.22	0.65	272133
2721	3	4	4	272	1		3.22	0.98	272134
2721	3	5	6	272	1		3.22	1.005	272135
2721	4	1	4	272	1	4	3.22	0.98	272141
2721	4	2	4	272	1		3.22	0.98	272142
2721	4	3	4	272	1		3.22	0.65	272143
2721	4	4	4	272	1		3.6075	0.65	272144
2721	4	5	4	272	1		3.22	0.98	272145
2721	4	6	4	272	1		3.22	0.98	272146
2721	4	7	4	272	1		2.5975	0.98	272147
2721	4	8	4	272	1		3.22	0.98	272148
2721	5	3	6	272	1		3.22	0.65	272153
2721	5	4	6	272	1		3.22	0.76	272154
2721	5	5	7	272	1		3.22	1.3	272155
2721	5	6	4	272	1		3.22	0.98	272156
2721	5	8	4	272	1		3.22	1.305	272158
2721	5	9	7	272	1	4	3.22	0.65	272159
2722	1	2	6	272	2		2.6225	0.75	272212
2722	1	3	5	272	2	2	1.435	0.65	272213
2722	1	4	5	272	2	2	2.1775	0.65	272214
2722	1	5	4	272	2	2	1.96	0.65	272215
2722	1	6	4	272	2	3	2.59	0.65	272216
2722	2	1	6	272	2	1		0.65	272221
2722	2	2	6	272	2	2	3.22	0.65	272222
2722	2	3	7	272	2	3	1.435	1.86833	272223
2722	2	4	7	272	2	4	2.59	1.40667	272224
2722	2	5	7	272	2	4	2.59	0.65	272225
2722	3	1	4	272	2	1	2.0575	0.65	272231
2722	3	4	4	272	2	2	1.9675	0.99	272234
2722	3	5	4	272	2	3	2.59	0.65	272235
2722	3	6	5	272	2	4	2.3825	0.65	272236
2722	3	9	4	272	2	3	3.43	0.65	272239
2722	3	10	4	272	2	2	0.805	0.95	272240
2722	4	1	6	272	2	2	3.22	0.65	272241
2722	4	2	6	272	2	5	3.2525	1.28	272242
2722	4	10	5	272	2	3	3.2225	0.65	272250
2722	5	1	4	272	2	2	3.22	0.65	272251
2722	5	2	4	272	2	2	3.22	0.65	272252
2722	5	3	4	272	2	3	2.6875	0.65	272253
2722	5	4	4	272	2	2	2.1775	0.65	272254
2722	5	6	6	272	2	1	3.43	0.65	272256
2722	5	10	3	272	2	2	1.435	0.65	272260
2726	1	1	5	272	6		3.8475	0.65	272611
2726	1	4	1	272	6	4	3.43	0.65	272614
2726	1	6	4	272	6	7	3.01	0.65	272616
2726	1	7	4	272	6	1	2.805	0.65	272617
2726	1	8	4	272	6	4	2.1775	0.65	272618
2726	1	9	4	272	6	2	2.3825	0.65	272619
2726	1	10	7	272	6	1	1.935	0.65	272620
2726	2	1	7	272	6	1	2.5975	0.65	272621
2726	2	2	5	272	6	2	3.22	0.65	272622
2726	2	3	7	272	6	4	3.6075	0.65	272623
2726	2	4	6	272	6	2	2.5975	0.65	272624
2726	2	6	6	272	6	4	2.5975	0.65	272626
2726	2	7	6	272	6	2	1.5475	0.65	272627
2726	2	9	6	272	6	3	1.3375	0.65	272629
2726	2	10	7	272	6		1.3375	0.65	272630
2726	3	1	7	272	6	1	1.9675	0.65	272631
2726	3	2	7	272	6	4	2.5975	0.65	272632
2726	3	3	6	272	6		2.3875	0.65	272633
2726	3	4	5	272	6	1	2	0.65	272634
2726	3	5	6	272	6	1	0.805	0.65	272635
2726	3	6	6	272	6		1.16	0.65	272636
2726	3	7	4	272	6		1.37	0.65	272637
2726	3	8	6	272	6	2	1.16	0.65	272638
2726	3	9	6	272	6	1	0.805	0.65	272639
2726	4	1	7	272	6	4	1.9675	0.853333	272641
2726	4	2	7	272	6	3	1.6125	0.65	272642
2726	4	3	1	272	6			0.65	272643
2726	4	4	1	272	6		1.645	0.65	272644
2726	4	5	1	272	6		0.9825	0.65	272645
2726	4	6	1	272	6		1.435	0.65	272646
2726	4	7	7	272	6	5	1.435	0.65	272647
2726	4	9	7	272	6	4	1.9675	0.65	272649
2726	5	1	7	272	6	3	2.42	0.65	272651
2726	5	2	2	272	6	4	2.42	0.65	272652
2726	5	3	4	272	6		2.5975	0.65	272653
2726	5	4	5	272	6	4	2.5975	0.65	272654
2726	5	5	4	272	6		2.5975	0.65	272655
2726	5	6	4	272	6		1.9675	0.65	272656
2726	5	7	7	272	6		1.9675	0.65	272657
2726	5	9	7	272	6		1.5475	0.65	272659
2842	1	5	4	284	2	3	4.655	0.65	284215
2842	1	6	7	284	2	4	4.415	0.65	284216
2842	1	7	5	284	2	3	3.995	0.65	284217
2842	1	8	6	284	2	4	2.98	0.868333	284218
2842	1	9	6	284	2		2.9825	0.768333	284219
2842	1	10	7	284	2	3	2.32	0.65	284220
2842	2	1	6	284	2	2	3.6075	0.65	284221
2842	2	2	5	284	2	3	3.8175	0.65	284222
2842	2	3	7	284	2	4	3.6075	0.65	284223
2842	2	4	7	284	2	3	4.205	0.65	284224
2842	2	6	7	284	2	3	4.205	0.65	284226
2842	2	8	7	284	2		3.6075	0.65	284228
2842	2	9	7	284	2	3	3.5475	0.65	284229
2842	2	10	7	284	2	2	3.3675	0.65	284230
2842	3	1	6	284	2	3	3.995	0.65	284231
2842	3	2	7	284	2	4	3.8175	0.881667	284232
2842	3	3	7	284	2	4	2.21	0.65	284233
2842	3	4	6	284	2	3	2.5975	0.65	284234
2842	3	5	4	284	2		3.0125	0.65	284235
2842	3	7	5	284	2	2	3.785	0.65	284237
2842	3	10		284	2	3	2.7725	0.868333	284240
2842	4	1	6	284	2	3	3.6075	0.65	284241
2842	4	2	5	284	2	4	4.025	0.768333	284242
2842	4	3	7	284	2	4	4.415	0.763333	284243
2842	4	4	7	284	2	4	4.2025	0.65	284244
2842	4	5	7	284	2	3	4.3825	0.65	284245
2842	4	6	7	284	2	5	4.59	0.65	284246
2842	4	7	7	284	2		3.6075	0.65	284247
2842	4	9	6	284	2	4	3.365	0.65	284249
2842	5	1	5	284	2	3	4.205	0.65	284251
2842	5	2	5	284	2	2	4.025	0.65	284252
2842	5	3	5	284	2	3	4.025	0.878333	284253
2842	5	4	5	284	2	2	3.6075	0.878333	284254
2842	5	5	5	284	2	4	4.8	0.65	284255
2842	5	6	6	284	2	4	3.995	0.65	284256
2842	5	7	4	284	2	4	3.22	0.65	284257
2842	5	8	4	284	2	4	2.8025	0.763333	284258
2961	1	1	7	296	1	2		0.981667	296111
2961	1	2	4	296	1	2		0.763333	296112
2961	1	3	5	296	1	2		1.96	296113
2961	1	4	4	296	1	3		2.62	296114
2961	1	5	3	296	1			2.49667	296115
2961	1	6	3	296	1	2		1.94333	296116
2961	1	7	3	296	1	2		2.49833	296117
2961	1	9	7	296	1	2		1.86167	296119
2961	1	10	5	296	1	3		2.08	296120
2961	2	1	7	296	1	2		1.735	296121
2961	2	2	7	296	1	2		1.3	296122
2961	2	3	7	296	1	4		0.866667	296123
2961	2	4	3	296	1	2		0.763333	296124
2961	2	5	6	296	1	2		0.65	296125
2961	2	6	6	296	1	3		0.65	296126
2961	2	7	4	296	1	2		0.65	296127
2961	2	9	7	296	1	3		0.65	296129
2961	2	10	6	296	1	2		0.65	296130
2961	3	1	7	296	1	2		0.65	296131
2961	3	2	7	296	1	2		0.65	296132
2961	3	3	6	296	1	2		0.65	296133
2961	3	5	4	296	1	3		0.65	296135
2961	3	7	4	296	1	4		0.65	296137
2961	3	9	4	296	1	2		0.65	296139
2961	3	10	7	296	1	1		0.65	296140
2961	4	1	7	296	1	2		0.65	296141
2961	4	2	5	296	1	2		0.65	296142
2961	4	3	7	296	1	1		0.65	296143
2961	4	4	7	296	1	2		0.65	296144
2961	4	5	5	296	1	3		1.55667	296145
2961	4	6	4	296	1	2		1.10167	296146
2961	4	7	5	296	1	2		1.77333	296147
2961	4	8	7	296	1	2		1.10167	296148
2961	4	9	7	296	1	1		0.881667	296149
2961	4	10	6	296	1	3		0.763333	296150
2961	5	1	6	296	1	1		0.65	296151
2961	5	2	7	296	1	2		0.65	296152
2961	5	3	6	296	1	3		0.65	296153
2961	5	4	7	296	1	2		0.768333	296154
2961	5	5	6	296	1	3		0.65	296155
2961	5	6	7	296	1	2		0.65	296156
2961	5	7	7	296	1	3		0.65	296157
2961	5	8	7	296	1	1		0.65	296158
2961	5	9	7	296	1	3		0.65	296159
2961	5	10	4	296	1	1		0.65	296160
2962	1	1	6	296	2	3		0.65	296211
2962	1	2	6	296	2	3		0.65	296212
2962	1	3	6	296	2	3		0.65	296213
2962	1	4	6	296	2	3		0.65	296214
2962	1	5	6	296	2	2		0.65	296215
2962	1	6	6	296	2	3		0.65	296216
2962	1	7	6	296	2	3		0.65	296217
2962	1	9	6	296	2	1		0.65	296219
2962	1	10	7	296	2	1		0.65	296220
2962	2	1	5	296	2	3		0.65	296221
2962	2	2	6	296	2	3		0.65	296222
2962	2	3	6	296	2	3		0.65	296223
2962	2	4	6	296	2	3		0.65	296224
2962	2	5	6	296	2	3		0.65	296225
2962	2	6	6	296	2	3		0.65	296226
2962	2	7	6	296	2	3		0.65	296227
2962	2	9	7	296	2	2		0.65	296229
2962	3	1	7	296	2	2		0.65	296231
2962	3	2	7	296	2	2		0.65	296232
2962	3	3	6	296	2	3		0.65	296233
2962	3	5	7	296	2	2		0.65	296235
2962	3	6		296	2	2		0.65	296236
2962	3	7	7	296	2	3		0.65	296237
2962	3	9	6	296	2	2		0.65	296239
2962	3	10	7	296	2	1		0.65	296240
2962	4	2	7	296	2	3		0.65	296242
2962	4	3	7	296	2	2		0.65	296243
2962	4	5	7	296	2	2		0.65	296245
2962	4	6		296	2			0.881667	296246
2962	4	7	4	296	2	3		0.65	296247
2962	4	9	7	296	2	2		0.65	296249
2962	4	10		296	2	3		0.763333	296250
2962	5	1	7	296	2	2		0.873333	296251
2962	5	2	7	296	2	4		0.65	296252
2962	5	3	7	296	2	3		0.976667	296253
2962	5	4	7	296	2	4		0.65	296254
2962	5	5	6	296	2	3		0.65	296255
2962	5	6		296	2	3		0.65	296256
2962	5	7	7	296	2	3		0.65	296257
2962	5	8	6	296	2	2		0.65	296258
2962	5	9	6	296	2	3		0.65	296259
2962	5	10	7	296	2	2		0.65	296260
2963	1	1	2	296	3	2	4.2025	0.75	296311
2963	1	2	4	296	3	2	4.4125	0.75	296312
2963	1	3	6	296	3	4	3.9925	0.65	296313
2963	1	4	6	296	3	2	4.83	0.65	296314
2963	1	5	5	296	3	5	5.2175	0.65	296315
2963	1	6	4	296	3	5	3.735	0.65	296316
2963	1	7	2	296	3		4.4425	0.65	296317
2963	1	8	4	296	3	2	4.4125	0.75	296318
2963	1	9	2	296	3		3.995	0.75	296319
2963	1	10	3	296	3	2	4.025	0.75	296320
2963	2	1	4	296	3	2	4.4125	0.95	296321
2963	2	2	6	296	3	2	4.2375	1.05	296322
2963	2	3	5	296	3	3	4.6225	1.05	296323
2963	2	4	6	296	3	2	4.2025	0.85	296324
2963	2	5	5	296	3	2	3.995	0.75	296325
2963	2	6	5	296	3	3	4.4125	0.75	296326
2963	2	7	5	296	3	3	4.2025	0.95	296327
2963	2	8	5	296	3	3	3.995	1.05	296328
2963	2	9	6	296	3		3.995	1.05	296329
2963	2	10	6	296	3	2	3.7325	0.75	296330
2963	3	1	6	296	3	3	4.6225	0.75	296331
2963	3	3	6	296	3	4	4.83	0.95	296333
2963	3	4	5	296	3		4.62	0.75	296334
2963	3	5	6	296	3	5	4.83	1.15	296335
2963	3	6	6	296	3		4.83	0.65	296336
2963	3	7	5	296	3	5	4.2025	0.76	296337
2963	3	9	6	296	3	2	3.575	0.65	296339
2963	3	10	5	296	3	2	3.995	1.05	296340
2963	4	1	6	296	3	3	4.83	0.65	296341
2963	4	3	7	296	3	3	4.7975	0.65	296343
2963	4	4	7	296	3	3	4.41	0.65	296344
2963	4	5	6	296	3	3	5.2175	0.65	296345
2963	4	6	7	296	3	3	4.7975	0.65	296346
2963	4	7	7	296	3	3	4.62	0.65	296347
2963	4	8	7	296	3	2	4.41	1.15	296348
2963	4	9	6	296	3	2	4.205	1.15	296349
2963	6	1	6	296	3	3	4.83	0.65	296361
2963	6	2	4	296	3	3	4.83	0.65	296362
2963	6	3	7	296	3	3	5.2175	0.65	296363
2963	6	4	7	296	3	2	4.62	0.65	296364
2963	6	5	6	296	3	3	4.62	1.15	296365
2963	6	6	6	296	3	2	3.785	1.24167	296366
2963	6	7		296	3	4	4.2025	0.65	296367
2963	6	8	6	296	3	2	4.2025	0.65	296368
2963	6	10	5	296	3	2	3.43	0.763333	296370
3051	1	1	6	305	1	3	2.6875	0.65	305111
3051	1	4	6	305	1	1	3.22	0.65	305114
3051	1	5	4	305	1	2	3.22	0.65	305115
3051	1	8	6	305	1	2	3.8175	0.65	305118
3051	1	9	6	305	1	1	3.6075	0.65	305119
3051	2	1	4	305	1	4	3.01	0.65	305121
3051	2	2	6	305	1		3.43	0.65	305122
3051	2	3	6	305	1	1	3.43	0.65	305123
3051	2	5	6	305	1	1	3.22	0.65	305125
3051	2	6	6	305	1		3.22	0.65	305126
3051	2	7	6	305	1	1	3.22	0.65	305127
3051	2	8	6	305	1		3.22	0.65	305128
3051	3	1	6	305	1			0.98	305131
3051	3	2	6	305	1	2	3.22	0.65	305132
3051	3	3	6	305	1	1	3.22	0.65	305133
3051	3	4	6	305	1	1	3.22	0.65	305134
3051	3	6	6	305	1		3.22	0.65	305136
3051	3	7	6	305	1		3.22	0.97	305137
3051	4	1	4	305	1		3.22	0.65	305141
3051	4	2	4	305	1	1	3.22	0.65	305142
3051	4	3	4	305	1		3.22	0.65	305143
3051	4	4	4	305	1		3.22	0.65	305144
3051	4	5	4	305	1		3.22	0.97	305145
3051	4	6	3	305	1		3.22	0.65	305146
3051	4	7	6	305	1		3.22	0.65	305147
3051	5	1	4	305	1		3.22	0.65	305151
3051	5	2	4	305	1		3.22	0.65	305152
3051	5	3	4	305	1		3.22	0.65	305153
3051	5	4	4	305	1		3.22	0.65	305154
3051	5	5	4	305	1		3.22	0.65	305155
3051	5	6	4	305	1		3.22	0.65	305156
3051	5	7	4	305	1		3.22	0.65	305157
3051	5	8	6	305	1		3.22	0.65	305158
3301	1	1	7	330	1	1	3.0125	0.65	330111
3301	1	2	7	330	1	2	3.3975	0.65	330112
3301	1	3	4	330	1	3	4.235	0.65	330113
3301	1	4	5	330	1	3	4.025	0.65	330114
3301	1	7	7	330	1	2	4.4125	0.65	330117
3301	1	8	7	330	1	5	4.41	0.65	330118
3301	1	9	4	330	1	2	3.3975	0.65	330119
3301	1	10	5	330	1	2	3.9925	0.65	330120
3301	2	3	3	330	1	5	3.8175	0.65	330123
3301	2	4	7	330	1	5	4.025	0.65	330124
3301	2	5	6	330	1	2	4.025	0.65	330125
3301	2	6	5	330	1	3	3.6075	0.75	330126
3301	2	7	5	330	1	2	2.565	0.65	330127
3301	2	8	5	330	1	2	2.985	0.65	330128
3301	2	9	7	330	1	2	3.6075	0.65	330129
3301	2	10	7	330	1	3	3.605	0.65	330130
3301	3	1	5	330	1	3	2.8025	0.65	330131
3301	3	2	5	330	1	2	3.22	0.65	330132
3301	3	3	5	330	1	2	2.21	0.65	330133
3301	3	4	5	330	1	2	2.835	0.65	330134
3301	3	5	5	330	1	2	2.42	0.65	330135
3301	3	6	4	330	1	2	2.24	0.65	330136
3301	3	7	5	330	1	2	2.4175	0.65	330137
3301	3	8	7	330	1	3	3.8175	0.65	330138
3301	3	9	7	330	1		3.605	0.65	330139
3301	3	10	7	330	1	2	3.22	0.65	330140
3301	4	5	5	330	1	2	2.2425	0.65	330145
3301	4	6	4	330	1	2	2.42	0.65	330146
3301	4	7	1	330	1	2	2.27	0.65	330147
3301	4	8	7	330	1		2.775	0.65	330148
3301	4	9	7	330	1	3	3.6075	0.65	330149
3301	4	10	4	330	1	2	3.2175	0.65	330150
3301	5	1	4	330	1	3	3.22	0.65	330151
3301	5	2	5	330	1		2.8075	0.65	330152
3301	5	3	5	330	1	2	3.0125	0.65	330153
3301	5	4	5	330	1	2	2.4175	0.65	330154
3301	5	5	5	330	1		2.24	0.65	330155
3301	5	6	5	330	1	2	2.3875	0.65	330156
3301	5	7	2	330	1	2	2.2425	0.65	330157
3301	5	8	5	330	1	2	2.5975	0.65	330158
3301	5	9	6	330	1		3.0125	0.65	330159
3301	5	10	5	330	1	3	3.1875	0.65	330160
3302	1	2	4	330	2	1	2.59	0.75	330212
3302	1	3	4	330	2	2	3.22	0.95	330213
3302	1	4	7	330	2	2	4.2025	0.65	330214
3302	1	5	6	330	2	2	4.62	0.65	330215
3302	1	6	6	330	2	2	3.9925	0.65	330216
3302	1	7	7	330	2	2	2.3875	0.65	330217
3302	2	1	4	330	2	2	3.0125	0.65	330221
3302	2	2	5	330	2	2	2.065	0.65	330222
3302	2	3	4	330	2	2	2.5975	0.65	330223
3302	2	5	4	330	2	2	2.5975	0.65	330225
3302	2	6	4	330	2	2	2.2375	0.65	330226
3302	2	7	4	330	2	2	4.17	0.65	330227
3302	2	8	7	330	2	2	4.17	0.65	330228
3302	2	9	7	330	2	2	3.0175	0.65	330229
3302	2	10	7	330	2	2	3.3375	0.65	330230
3302	3	1	3	330	2	2	2.5975	0.65	330231
3302	3	2	4	330	2	2	1.435	0.99	330232
3302	3	3	5	330	2	2	3.22	0.65	330233
3302	3	4	5	330	2	2	2.775	0.65	330234
3302	3	5	4	330	2	2	2.775	0.65	330235
3302	3	9	7	330	2		3.61	0.65	330239
3302	3	10	7	330	2	2	3.575	0.65	330240
3302	4	1	4	330	2	2	2.805	0.65	330241
3302	4	2	4	330	2	2	2.0325	0.99	330242
3302	4	3	4	330	2	2	3.43	1.23167	330243
3302	4	5	4	330	2	2	3.6075	0.65	330245
3302	4	6	4	330	2	2	3.22	0.65	330246
3302	4	7	4	330	2	2	3.995	0.65	330247
3302	4	8	7	330	2	2	4.3825	0.65	330248
3302	5	1	4	330	2	2	3.0175	0.65	330251
3302	5	2	5	330	2	2	2.8075	0.65	330252
3302	5	4	4	330	2	2	2.0325	0.876667	330254
3302	5	5	5	330	2	2	2.42	0.65	330255
3302	5	6	4	330	2		3.0125	0.65	330256
3302	5	7	4	330	2		3.0125	0.65	330257
3302	5	8	4	330	2	2	3.9925	0.65	330258
3302	5	9	6	330	2	2	3.395	0.65	330259
3303	1	2	6	330	3	2	4.4125	0.65	330312
3303	1	3	6	330	3	2	4.83	0.65	330313
3303	1	4	5	330	3	2	3.43	0.65	330314
3303	1	5	5	330	3	2	3.3975	0.65	330315
3303	1	6	4	330	3	2	3.785	0.65	330316
3303	2	2	4	330	3	2	3.0125	0.65	330322
3303	2	3	4	330	3	2	2.8025	0.65	330323
3303	2	4	5	330	3	2	2.5925	0.65	330324
3303	2	5	4	330	3	2	2.385	0.65	330325
3303	2	6	4	330	3	2	3.01	0.65	330326
3303	2	8	6	330	3	3	2.1775	0.65	330328
3303	2	9	5	330	3	2	2	0.65	330329
3303	3	2	5	330	3	2	3.4	0.65	330332
3303	3	3	5	330	3	2	3.0125	0.65	330333
3303	3	6	5	330	3	2	4.025	0.65	330336
3303	3	8	6	330	3	5	3.5775	0.65	330338
3303	3	10	4	330	3	4	2.4175	0.65	330340
3303	4	2	4	330	3	4	3.19	0.65	330342
3303	4	4	4	330	3	5	3.195	0.65	330344
3303	4	5	5	330	3	4	3.43	0.65	330345
3303	4	7	6	330	3	6	3.785	0.65	330347
3303	4	9	7	330	3	5	3.6075	0.65	330349
3303	4	10	6	330	3	2	3.5725	0.65	330350
3303	5	1	6	330	3	1	3.3975	0.65	330351
3303	5	2	5	330	3	3	4.205	0.65	330352
3303	5	7	7	330	3	3	3.3975	0.65	330357
3303	5	8	6	330	3	2	3.8175	0.65	330358
3303	5	9	5	330	3	5	4.1725	0.65	330359
3303	5	10	6	330	3	4	3.785	0.65	330360
3711	1	1	6	371	1	2	1.435	1.12333	371111
3711	1	2	6	371	1	2	3.6075	1.11167	371112
3711	1	6	4	371	1	2	2.9525	0.65	371116
3711	1	7		371	1	3	1.9675	0.65	371117
3711	1	8	3	371	1	3	1.96	0.97	371118
3711	1	9	5	371	1	3	1.3375	0.65	371119
3711	2	2	1	371	1	2	1.7575	1.45333	371122
3711	2	3	1	371	1		1.9675	1.325	371123
3711	2	5	1	371	1		1.645	0.65	371125
3711	2	6	6	371	1	3	1.545	1.225	371126
3711	2	7		371	1	3	2.565	0.65	371127
3711	2	8	7	371	1	3	1.855	0.65	371128
3711	2	9	4	371	1	3	4.025	0.65	371129
3711	2	10		371	1	2	2.1375	0.65	371130
3711	3	1	5	371	1	2	3.1075	0.65	371131
3711	3	2	1	371	1	1	2.98	0.65	371132
3711	3	3	6	371	1	3	2.8075	0.65	371133
3711	3	4	4	371	1	4	2.985	0.85	371134
3711	3	5	1	371	1		2.145	0.95	371135
3711	3	6		371	1	7	3.1875	1.05	371136
3711	3	8	6	371	1	2	2.7675	0.65	371138
3711	3	9	5	371	1	2	1.225	0.98	371139
3711	3	10	6	371	1	2	3.1875	0.65	371140
3711	4	1	7	371	1	1	2.5325	0.65	371141
3711	4	2	6	371	1	3	3.395	0.65	371142
3711	4	3	6	371	1		2.7675	1.31	371143
3711	4	4	5	371	1	3	2.9525	0.65	371144
3711	4	5	5	371	1	2	2.5975	0.65	371145
3711	4	6	5	371	1	3	3.1625	0.65	371146
3711	4	7	5	371	1	3	3.19	0.65	371147
3711	4	8	5	371	1	3	1.7575	0.65	371148
3711	4	9	5	371	1	2	1.515	0.65	371149
3711	4	10	5	371	1	2	2.145	0.65	371150
3711	5	1	5	371	1	1	1.015	0.65	371151
3711	5	3	5	371	1	2	0.805	0.65	371153
3711	5	4	5	371	1	3	2.145	0.65	371154
3711	5	5	5	371	1	2	1.96	0.65	371155
3711	5	7	6	371	1	2	0.805	0.853333	371157
3711	5	9	5	371	1	3	2.145	0.65	371159
3711	5	10	5	371	1	3	2.775	0.65	371160
3712	1	2	7	371	2	1	3.6075	1.76167	371212
3712	1	3	6	371	2	3	3.815	2.50167	371213
3712	1	4	3	371	2	2	1.225	2.51667	371214
3712	1	5	5	371	2	3	3.3975	1.64167	371215
3712	1	6	6	371	2		3.3975	2.06333	371216
3712	1	8	6	371	2	2	3.3975	1.65	371218
3712	1	9	5	371	2	2	1.61	1.86333	371219
3712	2	1	4	371	2	7	1.8225	2.08667	371221
3712	2	2	3	371	2	7	3.22	2.15667	371222
3712	2	3	5	371	2		3.22	1.84667	371223
3712	2	4	3	371	2		3.045	2.60333	371224
3712	2	5	5	371	2	5	1.2225	2.94833	371225
3712	2	6	4	371	2	2	3.22	1.86	371226
3712	2	7	4	371	2	2	3.22	1.95833	371227
3712	2	8	4	371	2	2	3.22	2.26667	371228
3712	2	9	5	371	2	2	3.3975	1.64333	371229
3712	3	3	6	371	2	3	3.3975	1.83833	371233
3712	3	4	2	371	2	2	3.0125	2.19833	371234
3712	3	5		371	2	2	3.22	2.50167	371235
3712	3	6	4	371	2	2	3.22	2.63	371236
3712	3	7	4	371	2	2	3.0425	2.5	371237
3712	3	8	4	371	2	3	3.43	1.735	371238
3712	4	3	5	371	2	3	1.9	1.86333	371243
3712	4	4	6	371	2	3	3.22	2.20167	371244
3712	4	6	6	371	2	3	3.3975	1.75667	371246
3712	4	7	5	371	2	3	4.205	1.3	371247
3712	5	2	4	371	2		3.22	1.96333	371252
3712	5	3	5	371	2	4	2.8025	2.17667	371253
3712	5	5	5	371	2		2.4475	1.75833	371255
3712	5	9	5	371	2	3	3.3975	1.41667	371259
3712	5	10	5	371	2	3	1.965	1.3	371260
3761	1	3	5	376	1	2	4.2325	1.19333	376113
3761	1	5	5	376	1	2	4.4125	1.6	376115
3761	1	7	6	376	1	2	3.6375	1.3	376117
3761	1	8	6	376	1		4.025	1.19833	376118
3761	1	9	6	376	1		4.4125	0.65	376119
3761	1	10	3	376	1		2.175	2.51167	376120
3761	2	1	6	376	1		4.025	0.978333	376121
3761	2	2	6	376	1	3	4.6525	0.65	376122
3761	2	3	6	376	1	3	4.62	0.65	376123
3761	2	4	6	376	1	3	3.64	1.615	376124
3761	2	6	5	376	1	3	5.2175	0.65	376126
3761	2	7	4	376	1	3	3.8175	0.85	376127
3761	2	8	6	376	1		2.03	1.42667	376128
3761	2	9	6	376	1	3	4.025	0.65	376129
3761	2	10	4	376	1	1	2.7675	0.986667	376130
3761	3	1	6	376	1	3	5.04	0.65	376131
3761	3	2	6	376	1		3.8475	1.165	376132
3761	3	4	6	376	1	4	3.815	0.65	376134
3761	3	5	7	376	1		3.22	0.65	376135
3761	3	6	4	376	1	4	3.815	1.07667	376136
3761	3	8	5	376	1		4.235	0.65	376138
3761	3	10	4	376	1	3	2.9775	0.65	376140
3761	4	1	6	376	1	7	5.04	0.65	376141
3761	4	2	6	376	1	3	4.83	0.65	376142
3761	4	3	4	376	1	4	4.83	0.65	376143
3761	4	4	2	376	1	4	4.83	0.65	376144
3761	4	5	4	376	1	3	4.62	0.85	376145
3761	4	6	4	376	1	3	4.83	1.15	376146
3761	4	7	6	376	1	2	4.83	0.65	376147
3761	4	8	6	376	1	3	4.4125	0.65	376148
3761	4	9	6	376	1	3	3.22	0.95	376149
3761	5	1	5	376	1	3	3.64	0.85	376151
3761	5	2	6	376	1	3	4.025	0.65	376152
3761	5	3	6	376	1	3	4.025	0.65	376153
3761	5	4	6	376	1	3	4.83	0.65	376154
3761	5	5	6	376	1	3	4.83	0.65	376155
3761	5	6	6	376	1	3	4.83	0.65	376156
3762	1	1	7	376	2	5	5.04	0.65	376211
3762	1	2	6	376	2	5	4.83	0.65	376212
3762	1	3	6	376	2	2	4.83	0.65	376213
3762	1	4	6	376	2	4	3.9425	0.65	376214
3762	1	5	7	376	2	5	4.83	0.65	376215
3762	1	6		376	2	4	4.83	0.65	376216
3762	1	8	7	376	2	4	4.1725	0.98	376218
3762	1	9	6	376	2	2	4.62	0.65	376219
3762	1	10	6	376	2	4	3.9425	0.65	376220
3762	2	1	4	376	2	5	4.83	0.65	376221
3762	2	3	7	376	2	5	4.83	0.65	376223
3762	2	5	6	376	2		4.83	0.65	376225
3762	2	6	7	376	2	4	5.04	0.65	376226
3762	2	7	6	376	2	6	4.83	0.65	376227
3762	2	8	7	376	2	5	5.0075	0.65	376228
3762	2	9	7	376	2	6	5.4575	0.65	376229
3762	2	10	7	376	2	5		0.65	376230
3762	3	1		376	2	4	4.83	0.65	376231
3762	3	2		376	2	4	5.0075	0.65	376232
3762	3	3	6	376	2	5	5.425	0.65	376233
3762	3	4	6	376	2	5	5.2175	0.65	376234
3762	3	5	6	376	2	5	4.1525	0.65	376235
3762	3	6	6	376	2		5.425	0.65	376236
3762	3	7	6	376	2	5	5.2175	0.65	376237
3762	3	8	7	376	2	6	5.0375	0.65	376238
3762	3	10	7	376	2		4.8	0.65	376240
3762	4	1		376	2	5	3.7825	0.65	376241
3762	4	2	6	376	2	5	5.215	0.65	376242
3762	4	3	1	376	2		4.41	0.65	376243
3762	4	4	4	376	2		4.41	0.65	376244
3762	4	5	7	376	2	7	3.525	0.65	376245
3762	4	6	5	376	2	6	4.6525	0.65	376246
3762	4	7	7	376	2	5	4.83	0.65	376247
3762	5	3	6	376	2		3.8175	0.65	376253
3762	5	4	5	376	2	5	4.62	0.65	376254
3762	5	8	7	376	2		4.62	0.65	376258
3851	1	2	7	385	1	3	4.7975	0.65	385112
3851	1	3	7	385	1	3	3.3975	0.65	385113
3851	1	4	7	385	1	3	3.995	0.65	385114
3851	1	5	3	385	1	3	2.6225	0.65	385115
3851	1	6	6	385	1	3	4.2025	0.65	385116
3851	1	7	7	385	1	3	3.9925	0.65	385117
3851	1	8	6	385	1	2	4.235	0.65	385118
3851	1	9	6	385	1	5	4.2025	0.65	385119
3851	1	10	4	385	1	5	4.0275	0.65	385120
3851	2	1	3	385	1	4	3.8175	0.65	385121
3851	2	2	4	385	1	3	3.8175	0.65	385122
3851	2	5	1	385	1	3	2.065	0.863333	385125
3851	2	6	5	385	1	2	3.22	0.65	385126
3851	2	7	4	385	1	2	3.2525	0.65	385127
3851	2	9	7	385	1	2	4.025	0.65	385129
3851	2	10	7	385	1	4	2.9775	0.65	385130
3851	3	1	5	385	1	3	3.3975	0.65	385131
3851	3	4	5	385	1	2	3.785	0.65	385134
3851	3	5	3	385	1	2	4.0575	0.65	385135
3851	3	6	1	385	1	2	3.01	1.29	385136
3851	3	7	5	385	1	2	2.065	0.65	385137
3851	3	8	7	385	1	3	3.22	0.65	385138
3851	3	9	5	385	1	3	3.365	0.65	385139
3851	3	10	4	385	1	3	3.785	0.65	385140
3851	4	3	7	385	1	3	4.2025	0.65	385143
3851	4	4	6	385	1	3	3.22	0.65	385144
3851	4	5	4	385	1	4	3.8175	0.65	385145
3851	4	6		385	1	3	4.41	0.65	385146
3851	4	7	6	385	1	3	4.7975	0.65	385147
3851	4	8	7	385	1	5	4.7975	0.65	385148
3851	4	9	6	385	1	2	4.1725	0.65	385149
3851	4	10	7	385	1	4	3.8175	0.65	385150
3851	5	2	7	385	1		2.5325	0.65	385152
3851	5	4	7	385	1	2	4.59	0.65	385154
3851	5	5	6	385	1	5	2.625	0.65	385155
3851	5	6	7	385	1	2	4.2325	0.65	385156
3851	5	7	7	385	1	4	2.59	0.65	385157
3851	5	8	7	385	1	3	2.5925	0.65	385158
3851	5	9	7	385	1	3	2.9775	0.65	385159
3851	5	10	4	385	1	4	3.3975	0.65	385160
3852	1	1	5	385	2	3	3.01	0.65	385211
3852	1	2	5	385	2	3	3.01	0.65	385212
3852	1	3	4	385	2	3	3.01	0.65	385213
3852	1	4	6	385	2	7	4.205	0.65	385214
3852	1	5	6	385	2	3	4.0275	0.65	385215
3852	1	6	4	385	2	3	4.83	0.65	385216
3852	1	7	7	385	2	4	5.635	0.65	385217
3852	1	9	6	385	2	4	5.2175	0.65	385219
3852	1	10	6	385	2	4	3.785	0.65	385220
3852	2	3	3	385	2	5	3.1075	0.65	385223
3852	2	4	4	385	2	4	4.2375	0.65	385224
3852	2	5	5	385	2	4	4.415	0.65	385225
3852	2	7		385	2		3.64	0.65	385227
3852	2	8	7	385	2	4	3.8175	0.65	385228
3852	2	9	7	385	2	4	3.9625	0.65	385229
3852	2	10	7	385	2	4	3.575	0.65	385230
3852	3	1	7	385	2	1	5.005	0.65	385231
3852	3	3	7	385	2		5.2175	0.65	385233
3852	3	4	7	385	2	3	5.2175	0.65	385234
3852	3	5	4	385	2		4.445	0.65	385235
3852	3	6	7	385	2	3	4.62	0.65	385236
3852	3	9	7	385	2	3	3.785	0.65	385239
3852	3	10	7	385	2		3.365	0.65	385240
3852	4	1	4	385	2		4.2025	0.65	385241
3852	4	2	6	385	2	4	3.3975	0.65	385242
3852	4	3	6	385	2	4	4.83	0.65	385243
3852	4	4	6	385	2	4	4.6225	0.65	385244
3852	4	5	6	385	2	3	4.4125	0.65	385245
3852	4	9	7	385	2		4.38	0.65	385249
3852	4	10	7	385	2	4	3.9625	0.65	385250
3852	5	1	5	385	2		3.365	0.65	385251
3852	5	2	5	385	2	3	3.995	0.65	385252
3852	5	5	5	385	2	4	4.205	0.65	385255
3852	5	8	7	385	2		3.605	0.65	385258
3852	5	9	7	385	2	4	3.575	0.65	385259
3852	5	10	7	385	2		2.7375	0.65	385260
4151	1	2	7	415	1	4	4.7975	0.65	415112
4151	1	4	7	415	1	4	5.635	0.65	415114
4151	1	5	7	415	1	4	5.215	0.65	415115
4151	1	6	7	415	1	4	5.635	0.65	415116
4151	1	7	7	415	1	4	4.7975	0.65	415117
4151	1	8	7	415	1	2	5.425	0.65	415118
4151	1	9	7	415	1	2	4.8	0.65	415119
4151	1	10	7	415	1	3	5.425	0.65	415120
4151	2	2	7	415	1	4	4.57	0.65	415122
4151	2	3	6	415	1	4	5.635	0.65	415123
4151	2	4	7	415	1	4	5.425	0.65	415124
4151	2	5	7	415	1	4	4	0.65	415125
4151	2	6	5	415	1	4	4.4075	0.65	415126
4151	2	7	6	415	1	7	4.2325	0.65	415127
4151	2	8	6	415	1	7	4.445	0.65	415128
4151	2	9	7	415	1	7	4.2	0.65	415129
4151	2	10	4	415	1	1	3.6075	0.65	415130
4151	3	1	6	415	1	7	5.0375	0.65	415131
4151	3	2	7	415	1	7	5.4575	0.65	415132
4151	3	3	7	415	1	4	4.6225	0.65	415133
4151	3	4	7	415	1	4	4.205	0.65	415134
4151	3	5	7	415	1		4.6525	1.005	415135
4151	3	6	7	415	1	7	3.315	0.65	415136
4151	3	7	7	415	1	3	3.9925	0.65	415137
4151	3	8	7	415	1	2	3.815	0.65	415138
4151	3	10	5	415	1	1	3.575	0.65	415140
4151	4	1	7	415	1	7	4.235	0.65	415141
4151	4	2	7	415	1	7	5.04	0.65	415142
4151	4	3	7	415	1	7	4.86	0.65	415143
4151	4	4	7	415	1	7	4.445	0.65	415144
4151	4	5	7	415	1	7	4.445	0.65	415145
4151	4	6	7	415	1	7	4.2025	0.65	415146
4151	4	7	7	415	1		3.7825	0.65	415147
4151	4	9	5	415	1	4	3.3975	0.65	415149
4151	4	10	6	415	1	1	3.605	0.65	415150
4151	5	1		415	1	3	4.4475	0.65	415151
4151	5	2	7	415	1	7	4.655	0.65	415152
4151	5	3	7	415	1	7	4.6225	0.65	415153
4151	5	4	7	415	1	7	4.6525	1.25	415154
4151	5	5	7	415	1	7	4.65	0.65	415155
4151	5	7	7	415	1	4	4.025	0.65	415157
4151	5	9	7	415	1		3.43	0.65	415159
4152	1	2	7	415	2	2	5.2475	0.65	415212
4152	1	4	7	415	2	3	5.04	0.65	415214
4152	1	7	7	415	2	4	4.83	0.65	415217
4152	1	8	7	415	2		5.04	0.65	415218
4152	1	9	7	415	2	2	5.04	0.65	415219
4152	1	10	7	415	2		4.3775	0.65	415220
4152	2	4	7	415	2	2	4.83	0.65	415224
4152	2	5	7	415	2	2	4.83	0.65	415225
4152	2	8	5	415	2	3	4.205	0.65	415228
4152	2	9	7	415	2	3	4.6225	0.65	415229
4152	2	10	7	415	2	1	4.83	0.65	415230
4152	3	2	4	415	2	4	5.0375	0.65	415232
4152	3	3	7	415	2	4	3.405	0.65	415233
4152	3	4	7	415	2	4	4.83	0.65	415234
4152	3	5	6	415	2	4	4.4125	0.65	415235
4152	3	6	7	415	2	3	4.65	0.65	415236
4152	3	7	7	415	2	3	4.62	0.65	415237
4152	3	8	7	415	2	3	4.83	0.65	415238
4152	3	9	7	415	2		4.83	0.65	415239
4152	4	1	6	415	2	3	4.6225	0.65	415241
4152	4	2	7	415	2	3	4.83	0.65	415242
4152	4	3	7	415	2	3	4.4125	0.65	415243
4152	4	5	7	415	2		4.4125	0.65	415245
4152	4	6	7	415	2	3	4.205	0.65	415246
4152	4	8	7	415	2	3	4.4425	0.65	415248
4152	4	9	1	415	2	4	4.62	0.65	415249
4152	4	10	4	415	2	4	4.6225	0.65	415250
4182	1	1	4	418	2	1	1.61	2.91667	418211
4182	1	2	1	418	2	2	3.1875	0.978333	418212
4182	1	3	4	418	2	4	3.43	0.65	418213
4182	1	4	4	418	2	2	2.805	1.305	418214
4182	1	5	7	418	2		3.22	0.65	418215
4182	1	6	4	418	2	4	2.5975	1.305	418216
4182	1	9	7	418	2		1.79	0.868333	418219
4182	1	10	7	418	2	2	2.625	1.09667	418220
4182	2	1	4	418	2	3	3.22	0.886667	418221
4182	2	3	4	418	2	3	2.5975	1.435	418223
4182	2	4	3	418	2	3	2.27	2.26833	418224
4182	2	6	4	418	2	3	3.0425	1.84167	418226
4182	2	7	4	418	2	3	3.3675	1.53667	418227
4182	2	8	4	418	2	4	3.64	1.12333	418228
4182	2	9	2	418	2		1.435	0.95	418229
4182	2	10	6	418	2	2	1.5775	0.756667	418230
4182	3	2	4	418	2	3	3.0125	1.525	418232
4182	3	3	4	418	2	3	3.575	1.93833	418233
4182	3	5	6	418	2	4	3.22	0.868333	418235
4182	3	6	4	418	2		2.8	1.735	418236
4182	3	8	4	418	2		2.3825	1.27167	418238
4182	3	9	6	418	2	2	2.205	0.65	418239
4182	3	10	4	418	2	2	1.43	1.075	418240
4182	4	1	4	418	2	3	3.3975	1.085	418241
4182	4	2	4	418	2		3.3975	1.41833	418242
4182	4	3	4	418	2	3	2.69	0.863333	418243
4182	4	5	4	418	2		2.385	0.65	418245
4182	4	6	6	418	2		3.22	1.325	418246
4182	4	7	6	418	2	1	3.22	1.41167	418247
4182	4	9	6	418	2		3.0175	0.768333	418249
4182	4	10	5	418	2	2	2.865	1.19833	418250
4182	5	1	5	418	2	3	2.8975	1.005	418251
4182	5	2	4	418	2	3	2.1775	0.65	418252
4182	5	3		418	2	3	2.1725	0.868333	418253
4182	5	4	7	418	2	3	1.545	1.395	418254
4182	5	5	7	418	2		1.755	0.866667	418255
4182	5	6	7	418	2		0.805	0.65	418256
4182	5	8	5	418	2	3	1.435	0.65	418258
4182	5	9	4	418	2	2	2.4775	0.65	418259
4183	1	1	6	418	3	1	3.37	0.65	418311
4183	1	2	6	418	3	2	3.43	0.768333	418312
4183	1	3	6	418	3	3	3.815	0.65	418313
4183	1	8	4	418	3	3	2.0625	1.74667	418318
4183	2	3	6	418	3		3.3975	0.65	418323
4183	2	7	7	418	3	3	4.41	0.65	418327
4183	2	8	4	418	3	3	3.6075	0.65	418328
4183	2	9	7	418	3	2	2.2675	0.65	418329
4183	2	10	6	418	3	2	3.575	0.65	418330
4183	3	1	6	418	3	3	3.3975	0.65	418331
4183	3	3	6	418	3	4	3.22	0.65	418333
4183	3	7	4	418	3	3	3.22	0.763333	418337
4183	3	8	5	418	3	3	3.43	1.08167	418338
4183	3	9	5	418	3	3	3.785	0.65	418339
4183	4	2	6	418	3	2	3.22	0.65	418342
4183	4	3	4	418	3	4	3.8175	0.65	418343
4183	4	4	5	418	3	4	3.6075	0.65	418344
4183	4	8	6	418	3	3	3.22	0.65	418348
4183	4	9	6	418	3	3	3.4275	0.99	418349
4183	5	2	6	418	3	3	3.43	0.65	418352
4183	5	3	5	418	3	4	3.22	0.65	418353
4183	5	4	5	418	3	3	3.22	0.65	418354
4183	5	5	4	418	3	3	3.6075	0.65	418355
4183	5	8	4	418	3	3	2.805	0.963333	418358
4421	1	1	7	442	1	4	5.2175	0.65	442111
4421	1	2	7	442	1	4	5.0075	0.65	442112
4421	1	4	7	442	1	4	5.635	0.65	442114
4421	1	5	7	442	1	4	5.635	0.65	442115
4421	1	6	7	442	1	5	5.635	0.65	442116
4421	1	7	7	442	1	4	5.635	0.65	442117
4421	1	8	7	442	1	4	5.635	0.65	442118
4421	1	9	7	442	1	4	5.635	0.65	442119
4421	1	10	7	442	1	4	5.425	0.65	442120
4421	2	1	7	442	1	2	5.635	0.65	442121
4421	2	2	7	442	1	2	5.635	0.65	442122
4421	2	3	7	442	1	3	5.635	0.65	442123
4421	2	4	6	442	1	3	5.04	0.65	442124
4421	2	5	6	442	1	4	5.2475	0.65	442125
4421	2	6	7	442	1	4	5.425	0.65	442126
4421	2	7	7	442	1	4	5.635	0.65	442127
4421	2	8	7	442	1	4	4.5875	0.65	442128
4421	2	9	7	442	1	4	4.62	0.65	442129
4421	2	10	7	442	1	4	4.62	0.65	442130
4421	3	1	6	442	1	3	5.2175	0.65	442131
4421	3	2	6	442	1	4	4.83	0.65	442132
4421	3	3	7	442	1	5	5.04	0.65	442133
4421	3	4	6	442	1	4	5.04	0.65	442134
4421	3	6	6	442	1	5	5.04	0.65	442136
4421	3	7	7	442	1	4	5.635	0.65	442137
4421	3	8	7	442	1	4	5.635	0.65	442138
4421	3	10	7	442	1	4	4.83	0.65	442140
4421	4	1	7	442	1	4	5.635	0.65	442141
4421	4	2	7	442	1	5	5.635	0.65	442142
4421	4	3	7	442	1	5	5.635	0.65	442143
4421	4	4	7	442	1	5	5.0375	0.65	442144
4421	4	5	6	442	1	4	5.635	0.65	442145
4421	4	6	7	442	1	4	5.635	0.65	442146
4421	4	7	6	442	1	4	5.635	0.65	442147
4421	4	10	7	442	1	5	5.635	0.65	442150
4421	5	1	6	442	1	4	5.635	0.65	442151
4421	5	2	6	442	1	5	5.04	0.65	442152
4421	5	3	6	442	1	5	5.425	0.65	442153
4421	5	4	6	442	1	5	5.425	0.65	442154
4421	5	5	7	442	1	4	5.635	0.65	442155
4421	5	6	7	442	1	5	5.635	0.65	442156
4421	5	7	7	442	1	5	5.635	0.65	442157
4421	5	8	7	442	1	5	5.635	0.65	442158
4422	1	1	6	442	2	1	5.2175	0.65	442211
4422	1	3	7	442	2	2	4.1525	0.65	442213
4422	1	4	7	442	2	1	5.425	0.65	442214
4422	1	5	7	442	2	3	5.425	0.65	442215
4422	1	6	7	442	2	2	5.635	0.65	442216
4422	1	7	7	442	2	2	5.0375	0.65	442217
4422	1	8	7	442	2	2	5.635	0.65	442218
4422	1	9	7	442	2	2	5.425	0.65	442219
4422	1	10	7	442	2	2	5.635	0.65	442220
4422	2	1	6	442	2	1	4.795	0.65	442221
4422	2	2	7	442	2	1	4.41	0.65	442222
4422	2	3	5	442	2	3	5.0075	0.65	442223
4422	2	4	4	442	2	3	3.815	0.65	442224
4422	2	5	7	442	2	3	4.4125	0.65	442225
4422	2	6	7	442	2	3	4.83	0.65	442226
4422	2	7	6	442	2	3	5.0425	0.65	442227
4422	2	8	6	442	2	3	3.735	0.65	442228
4422	2	9	5	442	2	3	4.6225	0.65	442229
4422	2	10	4	442	2	2	4.62	0.65	442230
4422	3	1	6	442	2	2	4.4425	0.65	442231
4422	3	3	6	442	2	2	4.83	0.65	442233
4422	3	4	6	442	2	2	4.83	0.65	442234
4422	3	5		442	2	2	4.83	0.65	442235
4422	3	7	7	442	2	3	5.04	0.65	442237
4422	3	8	5	442	2	3	4.62	0.65	442238
4422	3	9	3	442	2	3	4.2025	0.65	442239
4422	4	1	6	442	2	3	4.83	0.65	442241
4422	4	2	6	442	2	2	5.25	0.65	442242
4422	4	4	6	442	2	3	4.6225	0.65	442244
4422	4	5	5	442	2	3	4.6225	0.65	442245
4422	4	8	6	442	2	3	4.83	0.65	442248
4422	4	9	6	442	2	3	4.025	0.65	442249
4422	5	5	6	442	2	3	5.0375	0.65	442255
4422	5	6	5	442	2	3	4.83	0.65	442256
4422	5	7	7	442	2	3	4.62	0.65	442257
4422	5	10	7	442	2	3	5.425	0.65	442260
4451	1	1	7	445	1		2.865	1.55833	445111
4451	1	3	7	445	1	2	2.8	1.11	445113
4451	1	6	5	445	1	2	1.8225	1.22167	445116
4451	1	8	6	445	1	2	2.385	1.455	445118
4451	2	2	5	445	1	2	3.6375	0.763333	445122
4451	2	3	6	445	1	2	4.2025	0.76	445123
4451	2	4		445	1	2	1.61	2.35833	445124
4451	2	5	5	445	1	2	2.24	1.44667	445125
4451	2	6	5	445	1	2		0.881667	445126
4451	2	8	7	445	1	2	3.8175	0.991667	445128
4451	3	1	6	445	1	7	3.8175	0.991667	445131
4451	3	2	6	445	1	2	1.82	1.79333	445132
4451	3	3	6	445	1	2	3.22	0.878333	445133
4451	3	5	5	445	1	2	1.61	1.895	445135
4451	3	6	6	445	1	2	3.43	0.991667	445136
4451	3	8	7	445	1	2		0.768333	445138
[truncated: 18,773 more rows]
